# Supplementary material for: HOXC6 impacts epithelial-mesenchymal transition and the immune microenvironment through gene transcription in gliomas
Source: Cancer Cell Int. 2022 Apr 29;22:170. doi: 10.1186/s12935-022-02589-9 (PMC9052479; doi:10.1186/s12935-022-02589-9)
Supplement: Supplementary file 8 — Additional file 8: Table S7 The sequencing data on EMT-related genes and ChIP-seq annotated targets. [file 12935_2022_2589_MOESM8_ESM.xlsx]

## Sheet: Venn 
TCGA_r>0.3	CGGA_r>0.3	CHIPSeq_Targets	251_Seq DEGs
HOXC9	HOXC9	CFTR	CFH
HOXC10	HOXC10	AOC1	CYP51A1
HOXC8	HOXC8	MAD1L1	KLHL13
HOXC13	HOXA5	CYP26B1	CYP26B1
HOXC4	HOXD13	ICA1	BAIAP3
HOXC11	HOXA3	ARF5	IL32
HOXD11	HOXD10	AK2	ETV7
HOXD13	HOXD11	CD38	LTF
HOXA5	HOXA2	CAMKK1	ADGRA2
EN1	EN1	SLC22A16	BIRC3
HOXA6	HOXA-AS3	SLC4A1	ADAMTS6
HOXA3	HOXA4	POLR2J	MPHOSPH9
HOXC5	HOXA1	MEOX1	PTPRN
NNMT	HOXD9	THSD7A	KCNH2
HOXD10	HOXA7	TSPOAP1	PSD
HOXA2	HOXB7	MPO	PTPRU
HOXA4	HOXB4	PON1	DGAT2
HOXA10	HOXA10	CROT	AHRR
TIMP1	OTP	ABCB4	CHI3L2
IGFBP2	SHOX2	KMT2E	TRAM2
S100A4	HOXA9	CRLF1	COL17A1
CA3	ITGA5	OSBPL7	TLE2
HOXB3	GPX8	TMEM98	ATXN3
EMP3	CASP4	TMEM132A	FGFR2
ANXA2	ABCC3	CACNA1G	IFI35
MCUB	HOXA-AS2	BAIAP2L1	IFT80
HOXA9	IKBIP	KDM7A	NEDD4
TGIF1	TGIF1	AGK	FGF22
GLA	PYGL	TBXA2R	IL4R
SERPINH1	OSR2	LGALS14	N4BP2
SERPINA5	ANXA2	COX10	RUNX1T1
REXO2	PLAT	GTF2IRD1	CXCL2
TNFRSF12A	TAGLN2	VPS41	ATP8B1
OSR2	HOXB5	SCIN	KCNK2
KDELR1	HOXB2	MYH13	TRPM3
ABCC3	SERPINH1	UPP2	ACHE
TMEM106C	ANXA1	NOS2	ESF1
HOXA7	CISH	DNAH9	OAS1
TMSB4X	GJC1	SLC13A2	FUS
CLIC1	NUAK2	GAS7	PITPNM3
PLEK2	PDIA4	CEACAM7	CCDC80
HOXB13	PRICKLE3	CD79B	EZR
ISL2	IGFBP2	SCN4A	UNC13D
PYGL	HOXB13	PAX6	IFT74
HOXA1	IFNGR2	CACNA2D2	HSD17B7P2
GPX7	TNFAIP8	PSMB1	CDHR5
PCOLCE	GATA4	JARID2	CRKL
FSTL1	LOX	CAMK1G	HPS4
KDELR2	PDPN	TFAP2D	GRAP2
OSTC	STEAP3	DLEC1	CERK
RAB42	TNFAIP6	ADAM22	GSKIP
SYDE1	DYRK3	CELSR3	ARHGAP5
PLP2	EVC2	AASS	REC8
HOXD12	HOXB6	NFIX	NINL
H2BC9	ADAM12	MMP25	TRIB3
EVA1B	E2F7	RHOBTB2	MYLK2
CASP6	HOTAIRM1	UBE3C	FAM83D
MRPS15	KDELR3	PAX7	PCSK1N
PLAT	TNFRSF12A	MLXIPL	GABRE
METTL7B	CD58	RANBP9	SGCG
OTP	HOXB3	ETV7	HAS3
TAGLN2	PLAUR	CD9	NECAB2
GPX8	CASP6	HHATL	FOXF1
TTC26	CLEC5A	STAB1	GSPT1
SEC61G	ISL2	FUZ	LACTB
FAM114A1	KDELR2	IDS	CTSH
LOX	LAMP3	SCMH1	CEP152
DAP	CLIC1	HIVEP2	MCM4
CHI3L1	FAM114A1	SLC6A7	KCTD9
TMSB10	MSN	APBA3	TUBB4A
CASP4	TUBA1C	AKAP8L	OLFM2
GNG12	CEP112	RNF216	PLA2G4C
MYL12A	MMP11	PTBP1	FGF21
PLAUR	PLP2	DPF1	KCNN1
WEE1	VIM	ANLN	TMEM59L
SHOX2	MAP3K7CL	WIZ	ADAP1
BOLA3	PDLIM1	ZBTB32	HOXA6
H3C8	SERPINA5	ALOX5	SFRP4
IGF2BP3	VDR	EHD3	GIMAP2
MACC1	APOBEC3D	MAN2B2	ECM2
PMEL	FN1	SLC7A14	TYRP1
ANXA1	LAMC1	SLC25A39	DDX58
NTAN1	SLC2A10	RNF14	DNAJC12
TRPM8	SRPX2	TACC3	WNT3
BCL2L12	HSPA6	MDH1	KRT32
GUSB	LOXL2	CCDC88C	DHX58
GDF15	SLC43A3	NPC1L1	SLC15A3
RPA3	STC1	XYLT2	CHKA
RER1	CD248	STMN4	IL23A
AK2	HOXA11	CHDH	LIN7A
CD58	PTRF	CLCA4	GLI1
PAX3	SYDE1	ATP1A2	SCNN1A
SMS	WISP1	VSIG2	OAS3
PRICKLE3	APOL4	MARCO	OAS2
ITGA5	COL1A1	PRDM11	MGP
EDEM2	FAM46A	CD74	NT5DC3
GNG5	METTL7B	ADGRA2	RIPOR2
PHETA2	PPIC	ZFP64	GUCA1B
IGF2BP2	SHCBP1	RUNX3	SEMA5A
LSP1	ANG	PLEKHB1	NME5
PSMC2	ESM1	SLC7A9	SLC12A7
FABP5	GALNT5	ABCC2	WWC1
TPRG1	GAS2L3	DEF6	COL7A1
PTPN22	IBSP	GCLM	IL1A
TMEM230	NKX3-2	HSF2	CCL20
IFNGR2	PLOD1	KCNG1	STEAP3
REEP4	PTPN7	INSRR	GPD2
PDPN	MIR155HG	B4GALT7	SLC30A3
ISG20	RIPK1	TNFRSF1B	PCSK4
CARD16	SH2D4A	BRD9	IFIH1
TMEM71	ANXA5	ANK1	EFHD1
SLC43A3	GPRC5A	BAK1	ST3GAL5
ANG	ATF5	GRN	UXS1
TNFAIP8	CELSR1	RANBP3	PROC
PLA2G2A	ECE1	GAB2	KYNU
CLCF1	KDELC2	PIAS1	KISS1R
HOXB9	BTN2A2	APBA2	RNF19B
S100A11	KIF18A	MAP2K3	KIF21B
MAP3K7CL	PITX1	FAM136A	KMO
PDIA4	HSPG2	DAPK2	GBP3
PDLIM1	OR51E1	TIMP2	BLZF1
MSN	RUNX1	MYOM2	TNFSF4
GAS2L3	C1RL	SLC18A1	MREG
DYRK3	F2RL2	USP2	FILIP1
SDF4	SOCS2	FLT4	ABCG2
MAGOH	YY2	MFAP3	IFIT3
IKBIP	KDELR1	MSR1	IFIT2
TUBA1C	DEPDC1	CDH1	MOB3B
MYCBP	GPX7	SLC66A1	TNFSF18
CALU	MYL12A	THAP3	TEX11
SAA1	PLEK2	AIFM2	ALG5
LOXL1	SMS	CAPG	EGR1
EMILIN1	EMP3	ZPBP	FAM117A
MAP2K3	ERCC6L	BARX2	KCNJ8
CD63	ETV6	DCUN1D1	CSTA
CDK2	GDF15	ADRB1	PILRB
SRPX2	OSTC	CUL7	TMEM156
ABRACL	IQGAP2	CTNNA1	POLK
TNFAIP6	KIAA0040	CNTLN	TNFAIP6
VIM	PDIA5	YTHDC2	SLC36A1
HOXB2	TXLNA	DTNBP1	PFKFB2
SMIM3	CEP55	MAP4	RAP2A
HMGA2	DNAH11	TSPAN17	BMP4
HEXB	IQGAP1	ZNF800	NR1D1
NAMPT	AGAP2-AS1	GUCA1A	CSN1S1
CISH	CDC6	RSF1	NSRP1
CAPZA1	CLCF1	VPS13D	IFI6
CNIH4	FKBP9	ADAMTS6	SIX1
STEAP3	GNG12	VAMP3	EVI2A
OST4	MAP1LC3C	LTBP1	SYNGR3
HOXD9	WEE1	ELN	AKAP9
DDOST	KPNA2	ARID1B	APOL3
LGALS1	LAMB1	CLPTM1L	CPA4
CD276	MPZL3	HEXB	CHAC1
RFC2	OSMR	ARHGEF5	ATP1B2
TMED9	RAB42	MCUR1	FOXA1
TMEM255B	TIMP1	HERPUD1	CDH15
EMILIN2	ZDHHC5	RAD51	SYT5
SH2D4A	CD276	THOC3	CNN1
TEAD2	CDCA2	SIKE1	BST2
UPP1	CHRNA9	ALX4	KLHDC7B
RAB32	COL5A1	AKR7A2	HELZ2
HEBP2	DAP	NNAT	ASS1
PLBD1	DDOST	KCNQ1	FIBCD1
COL4A2	PAX3	TRAPPC3	SESN2
LSM10	TNFSF14	LY75	THEMIS2
CD248	SP140L	PTPRN	SHFL
P3H1	TEAD3	FOXC1	EPS8L1
FAM20C	ZBTB42	TBC1D22A	RAB11FIP4
CHRNA9	COL5A2	KCNH2	DMGDH
PIGT	FAM129A	KMT2C	LRRIQ1
HOXB8	TMEM106C	MCOLN3	LRRCC1
ACTN1	APOBEC3C	ITIH4	HSD17B4
COL4A1	CSTA	PHF21B	IER3IP1
NKX2-5	DMBX1	IL17RB	NGF
HOXB4	FBXO39	TRAF3IP2	RSAD2
YIPF1	SEC24D	DCBLD2	CMPK2
CD101	TNFRSF1A	RASGRF1	CABLES1
HSPB1	ADAMTSL4	CAMK2B	SPX
SLC39A1	AIM1	CROCC	RAB33A
PTGFRN	C11orf63	POLR3E	BTF3L4
NUP37	CA3	ATP2B4	DSC2
MAP1LC3C	COL1A2	PARP12	OASL
TNFRSF11B	COL8A1	GNA15	BICDL1
LDLRAD2	GBP5	PTPRU	CEP162
ATF5	MMP14	LZTS1	NT5E
TMEM159	MMP9	SPAG4	PRR5L
KDELR3	SPATS2L	TNK2	EHF
ZYX	TNFRSF11B	CDH3	FAIM2
MED8	NSUN7	DGAT2	TAF5L
COL6A2	REXO2	LTK	ALDH1L2
PLAU	RGS16	SLC6A16	THSD1
CLEC5A	SLC39A1	BICRA	GPNMB
GLMP	SMC4	EPN1	IL6
CLEC18B	CDCA8	AHRR	ABHD17C
FUCA2	CHI3L1	GPC1	RTP4
PLOD1	FOSL1	CASP8	IER3
CAPNS1	MAP2K3	DLX3	FHDC1
GJC1	NMI	CCN5	DDX60
POP4	S100A11	DMRT3	THBS1
RAB34	SP100	HIPK2	UACA
RAB27A	TPRG1	TMEM161A	IFI44L
NIBAN1	TXLNB	LPAR2	IFI44
SNRPD2	C1R	EYA2	ADAMTS14
KIAA0040	CXCL10	ABCA7	HERC6
SELENOF	E2F8	POU1F1	HERC5
SERPING1	EFNB1	OAT	CENPE
BTG3	FSTL1	WDR3	PIANP
GPRC5A	MGME1	PKN2	INHBE
SLC35A2	NFE2L3	WDR18	TMTC3
GALNT5	SERPINB8	NTN1	LPAR6
PDIA5	SYNC	ASB1	NTRK3
RAP1B	CDCA7L	CDK13	CDH11
FKBP9	CENPA	MTHFD2	IFITM3
CCNB1	COL6A3	PDE4A	PRDM16
S100A6	EBF2	PPP2R5A	RGS16
FAAP24	FAM111A	TIE1	CCDC150
VKORC1	FMOD	SLC9A3	ACKR3
WDR77	GBP1	SPI1	CTDSPL
ITGB3BP	LCTL	CACNB1	LIMD1
ATRAID	LIF	PRKCZ	NCEH1
GATA4	NNMT	HDAC4	UCN2
FNDC3B	PLSCR1	RASSF1	USP53
TMEM60	ASF1B	FGFR3	MARCHF1
DEPDC1	ORC1	HEATR6	LRRTM2
SLC25A39	PSMC2	INPP5A	VIP
CHI3L2	TCF19	POLR1A	CREB5
AP2S1	TMEM71	KIF2A	ZNF92
PI4K2B	AK2	PITX1	MFHAS1
SEC24D	CASP8	MAST4	ZNF185
LDHA	ELF4	SDK2	FAM171A1
PITX1	MXRA5	DNAJA2	SLC43A1
APOBEC3C	OLFML2A	KCNAB2	ENDOD1
PTTG1	PLAU	RORA	CCDC82
PTX3	PLBD1	FGF10	DUSP15
LMAN2	PTGIR	FGF22	VEGFC
CHEK2	PTX3	RNF126	CCDC102B
PLSCR1	ADPRH	MNT	FAM168B
ZDHHC12	LOXL4	NDST1	CWF19L2
SLC2A4RG	MPZL2	CFAP20	OLAH
TREM1	ACTG2	CAMK2A	PLEKHH2
APOBEC3F	APOBEC3G	OSBPL3	IFIT5
SOCS1	STK40	EPHA8	SCN3A
EFNB1	IL10RB	SLC12A3	ANGPT1
SERPINA3	LDHA	RAD18	CEP112
ADAM12	S100A4	NCK2	GBP5
SHCBP1	SERPINE1	RPS6KA2	C10orf90
CTHRC1	ARL4C	LMCD1	AK9
LAMC1	BACE2	TRIB2	SPAG17
SERPINE1	HSPA5	DAZAP1	PPARGC1B
SH2D2A	IL2RB	PRLH	RAB39B
ERI1	TREM1	PDCD2	KCNMA1
HOXB7	ASPM	ADGRL1	UBE2L6
PCNA	BRCA1	EPN2	SASS6
TXNDC17	EN2	ASIC4	MX1
TMEM147	MARVELD1	LNX1	TNFRSF14
MRPS12	TTC26	SREBF1	CFAP298
ARMC10	WDR1	ACADVL	S100B
CDC20	BCAT1	CRMP1	BRSK1
SLC10A3	CDK2	EVC	IL6R
COL5A2	IQGAP3	CYP2W1	LY6E
SPAG4	KIF23	SELENOO	PTGER1
CENPA	LOXL1	TP63	SH2B2
FMOD	MYCBP	PDE8A	DMKN
ANXA5	TES	NLE1	PDZK1IP1
GEMIN7	TMEM2	ADAM11	BEND5
LTF	VAV3	MAP3K13	DRAXIN
CDCA8	GNG5	ST6GAL1	KCNT2
DTYMK	LBX1-AS1	GLI2	OLFML2B
C15orf48	RAB38	NOTCH3	ATF3
MYDGF	S1PR3	PPP2R2C	CLHC1
COLGALT1	SLC10A3	CDHR2	NOSTRIN
RDH10	SLC25A24	SNCB	NEURL3
PFN1	YBX3	ATP2A3	GABRG1
TENT5A	ACTN1	ANO8	ABRAXAS1
SLC30A7	ARAP3	KCNQ2	INAVA
CDC42	GPR65	TACR2	ELF3
NUCB1	IRX5	SEMA3A	SERPINI1
VASP	KIF2C	GTSE1	IFI16
PSRC1	SERPING1	GRAMD4	CXCL3
MARVELD1	ACOT9	CELSR1	RCHY1
DTX2	CALD1	RASAL2	DTX3L
RGS16	CCNB1	FNDC3B	LIPH
EVC2	FCGR2C	FOSL2	S100P
ATP5MF	GPR157	CACNG5	SCRG1
RNF135	TCF7	FSCN1	MAP9
FHL3	ANGPT2	DLG1	F2RL2
APOBEC3D	CENPE	PAX2	ANKRD33B
ARPC5	COL4A2	SLC46A1	SPINK1
KIF2C	KLHDC7B	PLXNA2	TERT
ZBTB8OS	MYD88	CAMSAP3	CSF2
RINL	PARP9	XAB2	CITED2
C1RL	B3GNT5	ARHGEF1	GPR85
BCL3	COL6A2	NMRK2	SBSPON
LRR1	CTHRC1	DGKD	OSR2
POLR2L	DTX3L	RARB	RPUSD4
HDAC3	EPHA2	UBE2T	DACT1
MSR1	IGF2BP3	DYNC1I2	SLC18A2
NUAK2	PARPBP	FKBP6	CCDC186
GLB1	POSTN	SMC1B	OTOGL
ITGB3	EMILIN2	CST7	IFI27
BACE2	ITGB3BP	MAP2	CEP295
SPOCD1	KYNU	AMPH	AMOTL1
APOBEC3G	MB21D1	MCCC1	C16orf71
TP53I13	MYO1C	LAMP3	BEAN1
DCTD	TICAM2	ADCY2	YPEL4
SMIM4	ANPEP	GNB1	LDHD
SECTM1	ARHGAP18	HOXA9	MAP1A
CAPG	BCL10	ADCYAP1R1	JSRP1
SPON2	EXOC3L2	TNRC6C	RHEBL1
MALSU1	RNF135	MYH7B	ZNF146
STK40	TMEM154	TP73	SERPINF2
CALD1	TRPM8	OSBPL6	RCOR2
ARAP3	AFAP1L1	TNS1	BATF2
LBX1	CABP4	CARMIL1	FOXI1
KPNA2	CNPY4	DDX1	CMAHP
TEAD3	COL4A1	RIMS1	ATOH8
SQOR	FCGR2A	SMARCA2	TM4SF20
COL5A1	GPR3	SESN1	LGALS9
MMP11	IGF2BP2	COL5A3	AFAP1L2
VASN	NRBP1	PUM3	CXCL10
CCN4	RRM2	CHRNA3	SH3TC2
PPP4C	SDC1	CNOT4	CXCL11
C1R	ARPC5	DLGAP4	ADRB2
MMP14	CFI	CFHR2	CXCL8
LATS2	CXCL9	TCF7	ZNF747
PSMD8	GATA3	OSTM1	FABP4
IGFBP5	KIF4A	PKP1	GPRC5C
TRAM1	LINC00152	DELE1	GPR37
P4HB	MACC1	SLC13A1	NRTN
COL1A2	RNASE4	CADPS2	KRT19
DPYD	BTG3	IL12RB2	KRT15
CHPF2	HOXD3	SMARCD3	KRT13
MMP9	IGFBP5	EPB41L3	KNDC1
COL8A1	PLEKHS1	LYRM2	IFNB1
IQGAP2	SPON2	ITGAE	SCG2
SRPRA	SPRY1	SLC27A5	FRMD3
MPZL3	STT3A	ZNF446	ISG20
TUBB6	ADM	NKAIN1	ARNT2
PARPBP	C15orf48	COL16A1	VDAC2P5
SP100	HAND2	CD82	HAP1
FN1	ITPRIPL1	BCORL1	LIG4
OCIAD2	MELK	SCAMP1	FUT1
CEP55	TRAF5	PREP	DDIT3
RHOC	TROAP	WDR47	ZNF25
IL10RB	C5AR1	AKR1B1	ETV4
PTMA	CCDC89	WNT11	LRRN1
POSTN	CHAF1B	TTC39A	NUPR1
SOD2	GJA3	ATG16L1	CDK5R1
DPY19L1	SEMA3F	RAD54L	TCIM
GPR1	BDKRB2	FAT2	SAMD9L
HOXB5	CALU	ACOX3	PGBD5
SPATS2L	HOXD4	ACHE	ODF3B
EIF3I	IFI30	ADAMTS2	PARD6G
TNFRSF1A	LATS2	PGS1	PARP10
ALG3	TGFBI	MMP2	C5orf46
EEF1AKMT3	VASP	SH3BP2	OPLAH
IBSP	FAM109B	ADD1	FAM133A
CXCL10	IRF1	GNAS	CATSPERE
VAV3	PDIA6	PHACTR3	FOXS1
GGH	RFT1	TFAP2C	CDH5
BCAP31	TPM4	GP6	ZNRF2
PRAC2	ZC3H12A	GNA11	KCTD4
UBE2S	CEP89	ASAP3	GAS1
TMEM214	FAM83D	EDEM2	ANKRD30B
STIL	FCGR2B	DNMT3B	DDX60L
SH3BGRL3	FUCA2	EPB41L1	TNFSF15
FRRS1	TMEM214	DOCK3	NXPH4
C1orf54	CCR5	FXYD3	BGN
HTRA3	MSR1	BIRC5	FES
IFI30	NDC80	BLVRB	SPNS3
HSPA6	PLIN2	RGS1	MX2
VMP1	ABRACL	P3H2	GPR39
F11R	BICD1	THPO	PCDH9
CENPL	CAV1	CHRD	SRPK3
PLEKHA4	CMTM3	MCOLN1	CSF1
ADPGK	CMTM6	NAT14	CEND1
ASF1B	ERI1	POU4F3	SLITRK6
PLK3	HOXA11-AS	OSBPL8	PDE4B
LIF	IL13RA2	DTX2	SMIM10
INAFM1	KRT18	ABCC6	ANO9
TYMP	MTMR11	MYO15A	LINC00482
TPM4	PDLIM3	ALKBH5	IFITM2
MYO1G	SP6	PITPNM3	GP1BA
SLC27A3	TAF12	ORC6	SOCS1
CASP8	TOE1	SLC17A6	FAM131C
CKS1B	UAP1	CPA1	NDUFA4L2
ADPRH	ZNF473	RGS17	SHC4
G0S2	CD163	JPH4	C11orf87
TMEM154	GLB1	TGM1	IFIT1
RPN1	NANP	DAZL	EVI2B
FBXO39	CD93	CAPN3	IFITM1
RBMS1	IGFBP3	TBX15	SDHAP3
SLC16A3	ITPRIP	COL9A3	GLDN
IFT22	NTAN1	UNC13D	KANK3
CD151	PLOD2	NUP50	EMID1
CKLF	WWTR1	OR1I1	ESPN
MYL12B	CASP7	GABRP	KCNJ11
KIF18A	CEP135	KRT31	ISG15
PPIC	COL3A1	HOOK2	PEAR1
TNFSF14	CRNDE	TMEM38B	DMBT1
ORMDL2	FAM20A	CWF19L1	WNT7B
ACTL10	GALM	BTAF1	HES4
MGP	GALNT2	CRTAC1	SLC38A3
PDLIM4	HTRA3	HIVEP1	FBLL1
TRNAU1AP	IL2RA	TREM2	NANOS1
E2F7	MTFR2	KCNK16	TMEM198
FPGT	PCNA	SRPK1	ENTPD8
OSMR	PLA2G2A	MRPS18A	DHFRP1
NOX4	PLK3	PGC	LITAF
DNAAF5	SH2D2A	MLN	PRTN3
BTN2A2	STIL	ZNF184	HSH2D
LOXL2	TGFB2	SCD	ZNF441
ARHGAP18	ANTXR2	TMED1	DCHS2
ULBP3	BCL3	TSPAN15	DPP4
LYPLA1	BGN	WASHC2A	HOXC6
PTPN7	BST1	MAST3	AC011450.1
RAD54B	CD2	CATSPERG	TMEM229B
C8orf76	DLGAP5	EFNA2	PLN
TRIP6	GCH1	CBARP	ITGBL1
TAX1BP3	KIF14	TIMM13	TTC37
PPM1M	MCM3	CDC34	MT-ND6
GTF2E2	PHTF1	MISP	CEP290
SPRY1	PMM2	POLRMT	RASSF9
FLNC	PRSS23	PALM	CES1
VDR	SEPHS2	MKNK2	MT-ND1
LAMTOR2	SPATA17	SERPIND1	LINC01285
COL1A1	TMED9	SUSD2	LRRC73
EFEMP2	AAED1	SEPTIN3	TCEA3
CHAF1B	CDR2	TCF20	PSMB8-AS1
ADGRE5	IL17B	PPP6R2	HSPA1B
BGN	PPP1R15A	SBF1	HSPA1A
KIF20A	RAP2B	ACR	FAM155A
TNFRSF14	RBMS1	RPL3	C9orf135
PSMC4	SLAMF8	CACNA1I	ZNF204P
SNRNP40	VGLL2	SAMM50	LINC01291
PPCS	AURKA	EIF3D	CD177
SERPINB8	ESPL1	SGSM3	LRRC10B
ACTB	ESYT1	CHADL	SAMD9
FKBP10	FILIP1L	PMM1	IZUMO3
AURKA	GALNT3	CERK	LINC00634
DIRAS3	ITGB1	BRD1	HCP5
FCGR2B	PRF1	MLC1	COLQ
HDAC1	UGCG	COCH	XKR4
MCAM	APOBEC3F	ITPK1	RNU1-138P
MMP19	COL15A1	TELO2	RNU6-2
CSTA	DCTD	PLTP	MIR621
KIF4A	GPR1	GINS1	SNORA26
CABP4	HSP90B1	CD40	BTF3L4P2
SEC22B	NUDT19	SGK2	MAGEA12
MRC2	PDIA3	IFT52	LBH
APOL4	SFRP4	MYBL2	S1PR3
AC138811.2	THBD	SLA2	NEURL1B
PSMA7	CCDC18	NFATC2	PPIAP29
NXT1	HJURP	SALL4	AKR1C7P
PLIN2	IDO1	ADNP	CYB5RL
ZCCHC9	KCNE3	BMP7	SYCE3
ZNF530	LILRA6	RAE1	AL390719.1
MTFR1	MCAM	HRH3	AC241585.1
CMTM6	SLC12A7	SLCO4A1	LINC00205
PDCD5	SLC26A2	NTSR1	AL357507.1
SNRPG	TBC1D1	MRGBP	CERS1
CCNA2	TXNDC5	TCFL5	AF196972.1
KTI12	CENPF	SLC17A9	RASAL2-AS1
MYD88	FABP5	BIRC7	ST13P6
SHISA5	HOXD8	NKAIN4	GBP1P1
SOCS3	IL2RG	ARFGAP1	AC064875.1
CDCA2	LRR1	AVP	AL445490.1
PSMB4	MRC2	COL20A1	MEMO1P1
PHTF1	SLC34A2	CHRNA4	LINC01733
HILPDA	SPOCD1	EEF1A2	ZNF192P1
SUSD2	TRIM21	PTK6	ANKRD18DP
NMI	VMP1	GMEB2	UPK1A-AS1
LAMTOR5	CCDC8	SPEF1	PGAM4
ORC1	CDCA4	MYL9	AC093787.1
PRXL2C	CENPK	TM9SF4	LYPLAL1-DT
SEPHS2	FHAD1	CDK5RAP1	AL354861.2
GPR157	ITPKC	E2F1	AL512353.1
CSTB	KRT75	CHMP4B	MT-ATP8
GALNT3	MMP2	SLC32A1	AL139156.2
HPD	NAT1	WFDC2	SDAD1P1
CATSPER1	PPP1R3B	PPP1R16B	LYPLAL1-AS1
PINLYP	STAC	FAM83D	HOTAIR
TAFA3	CD96	DHX35	LINC00659
MAP3K20	EDEM2	SYNDIG1	LAMA5-AS1
FKBP1A	FZD2	PIGU	AL137847.1
KRT75	GFI1	USP14	VIM-AS1
SHC1	GPR82	METTL4	SNHG31
PPIH	HMGA2	LAMA1	AL022316.1
MFAP2	KCNE4	PLS3	LINC00326
BST1	MBNL3	RGCC	SPRY4-AS1
POLR1D	PTPN22	NUP93	AC245100.4
HSPB11	SCMH1	N4BP1	AL139288.1
F2RL2	SOCS3	CBLN1	DIRC3
PRDX4	WIPI1	ZNF423	RFX3-AS1
GPR82	FAM46B	CCL17	TNF
MGME1	GPNMB	MMP15	LINC00884
PPIA	KLHDC8A	CCDC113	AL158835.2
FAM20A	TIMELESS	SETD6	AL513165.1
RRM2	TMEM217	VAC14	LINC01426
FCGBP	TMEM248	SMPD3	AL772337.3
TMEM234	TNC	FA2H	IFT74-AS1
GNB2	ULBP2	LMF1	HLA-B
METTL1	ABHD15	SALL1	EIF4A1P2
COL3A1	CD48	IL21R	SUMO1P3
TMEM165	CKAP4	TMC5	L3MBTL2-AS1
CAVIN1	CXCR4	SLC6A2	KIAA0040
PTGIR	ERP27	CSK	LINC01564
NKX3-2	HFE	HERC1	AC011290.2
GPR65	MYOF	ACSBG1	VLDLR-AS1
EVA1C	PTBP1	CEMIP	CTSLP1
BEST4	RDH10	EHD4	BCYRN1
HP	RPN1	OCA2	AL162411.1
SERPINA1	TMSB4X	BMF	LINC01358
LGALS3	TRIP13	BRF2	LINC01275
RARS1	VASN	CA2	AL109615.3
BRI3	CAV2	BPNT2	MTCO1P12
CENPS	CENPL	LEPROTL1	PSMB9
ALG6	DSN1	ARHGEF10	RPL13P5
TWF2	GTSE1	MAP4K1	ZNF702P
FAM136A	P4HA3	CGB2	AC012158.1
HLA-A	PHLDA2	HNRNPL	CFHR1
CCNYL1	SPRY4	NFKBIB	MARS2
TBL2	SZRD1	LHB	AC097537.1
PDLIM7	C10orf10	RELB	AC108517.1
NOP10	C9orf64	PPP1R37	LINC02265
BUD31	CASP3	CKM	AC083829.1
B3GNT7	CDC20	ERCC2	TMEM158
GLRX	CDCP1	SF3A2	AC093791.1
TK1	CFLAR	RETN	AC025419.1
CGAS	CLP1	FCER2	AC125807.2
CALR	ERP44	CLEC4M	SHANK3
SERTAD1	FHL3	RSPH6A	AC012625.1
LAMB1	IL4I1	TLE6	TMEM200B
MRPL37	KIF20A	CCDC130	AP002852.1
IGF2BP1	MBOAT1	LILRB1	AC008464.1
PLOD3	NAMPT	TIMM44	AC107373.1
GON7	NCAPG	ASF1B	ZNF260
TXNDC12	NKX2-5	VRK3	AP003068.2
PDCL3	RPN2	ILVBL	AC090692.1
FAM183A	TMEM37	POP4	LINC02454
MYL6	CDKN2C	CCNE1	AC090023.2
GBP1	DOK3	TIMM50	NHLRC4
YBX3	ENPEP	FBL	RRN3P3
KMO	FAS	PLD3	AC044802.2
NDC1	SIT1	PIAS4	AC008083.3
CDC6	TBX19	NUMBL	BTF3P2
FZD2	VEGFA	EBI3	LINC00239
PARP12	WDHD1	FSD1	LINC02328
NSUN7	YIPF1	POLR2I	LINC01579
CHEK1	CHIC2	TJP3	AL133523.1
GSDMD	CYTIP	CACTIN	AC005520.2
IFITM3	HIVEP3	CCDC9	LINC02345
SDC1	LTBR	CEACAM4	AC025580.2
CMTM3	MLKL	MYH14	LINC00052
KIF23	OASL	SIGLEC8	AC103740.2
DSN1	SKA1	CD79A	AL355596.1
TAF12	SMARCAL1	ICAM5	AC009120.2
CNN3	TEAD2	SULT2A1	TGFBR3L
FKBP1C	TMEM159	CDC37	AC126696.3
NFE2L3	ANKRD53	RABAC1	AC004158.1
POGLUT3	B3GNT7	PTPRS	CES1P2
UGCG	CARD16	CNFN	CCPG1
CRYBG1	GNS	ZNRF4	LINC01572
RAB38	HILPDA	MEGF8	AC012615.1
FOSL1	KTI12	GRIN2D	LOXL1-AS1
GSTK1	MAP7D3	SIGLEC6	AC139099.1
ZNF468	SNAI2	CAPS	AC009121.4
RAP2B	TMEM107	RASIP1	DCXR-DT
SAT1	C1S	BCAT2	ZNF488
RTCA	CDKN3	LILRB5	FSBP
LCTL	DNAJB11	ARRDC2	AC006213.1
NUDT19	DUSP10	PIK3R2	LRRC37A16P
KCNE3	EHD4	ELL
FCGR3A	GTF2E2	COMP	AC243960.2
DENND2D	PCED1B	ATP4A	GABRQ
S100A3	PHEX	MAG	ARL14EPL
CCNB2	POLQ	TMEM59L	SMC5-AS1
MLX	SOD2	LSR	AC073389.1
TES	TRIM5	ZNF14	LINC01081
ETHE1	BCL2L12	PBX4	IGFL1P1
RAC2	CCNA2	ZNF574	IPO5P1
SZRD1	CD40	SIPA1L3	AL049840.6
MELK	CNIH4	AVL9	POC1B-AS1
HS3ST3B1	CTSC	RASA4	AC005034.3
DLGAP5	FZD1	CDK6	CCL5
PPP1CA	HMGB2	NAMPT	Z98200.1
ASL	PIGC	TWISTNB	CASC15
BAX	PXDNL	PIK3CG	AC138696.2
ARL4C	SAMD9	SP4	AL645608.7
GBP5	DDB2	ZC3HAV1	WASL-DT
ALOX5AP	DNAJC22	ADAP1	AC009309.2
CD70	ELK3	RNF32	LHX1
DNAH11	LY9	HOXA1	CBSL
SP140L	NEXN	DNAJB6	ZNF658
BCL7B	NOD1	LFNG	AL035420.3
CFAP45	NUP37	HOXA5	AC116407.2
ROMO1	SLC30A5	BRAT1	AC135050.6
FAM126A	SNAI1	IQCE	AL354696.2
PDIA3	SQRDL	VIPR2	BANCR
SKA1	TTF2	TSPAN12	AC020763.3
BMP1	CAPZA1	HOXA13	AC009086.2
CKS2	DCBLD2	CPED1
IQGAP1	DDX60L	EVX1	FP236383.4
TACC3	ECT2	GRB10	AL117327.1
DHRSX	GSG2	COBL	AL135905.2
SERINC2	KRT8	CRHR2
ATP6V0B	MYH9	GHRHR
MRGBP	RBPMS	NPTX2
CDKN3	SLC47A2	NUDT1
TPM3	TBX15	TFR2
MRPL22	TMEM230	RBM28
MMP2	XKR8	USP42
CDKN2C	C8orf4	IMPDH1
NRM	FAM86C1	NOBOX
LAMP3	HDAC1	MYL10
RNFT1	IL7R	PHF14
GADD45A	ITGA1	NRF1
STC1	LINC01057	TMEM106B
SNAPC2	LXN	EZH2
MTFR2	NOL10	ZNF862
SHISAL2A	RAP1B	MEST
SLC66A3	SAA1	CHCHD3
SSBP1	TNFAIP3	TMEM248
CNPY4	TPX2	RHEB
IL4I1	TRAM2	PRKAG2
TCIRG1	WDR77	POLD2
FTL	CD44	MYL7
TMEM35B	FBLIM1	GCK
SLC25A45	LRRC15	YKT6
PKIB	MYBPH	LIMK1
TMEM50A	MYO5B	CNTNAP3
IL13RA2	PARP12	ENG
H2BC11	PDCD1LG2	ELAVL2
RPN2	PDK3	TESK1
RHOQ	PKIB	GLIS3
TCEA3	POLD3	SH3GL2
MND1	POP4	RASSF4
CENPK	PQLC3	CXCL12
CPA4	RGS3	PKD2L1
MYBL2	SEC61A1	SEC23IP
VAMP5	SLFN12	PALD1
SNRPC	ST8SIA4	UNC5B
SLC25A24	TIFA	CDH23
FCGR2A	ACTA2	SPOCK2
TM4SF1	ARF4	TLX1
RBBP8	CBX8	TWNK
ELK3	CUBN	LZTS2
CD164	OLFML2B	LHPP
ULBP2	ST14	LARP4B
TCF19	ZC3HAV1	NEURL1
DDIAS	ZNF230	SH3PXD2A
TCAF2	ZSCAN22	EBF3
MYZAP	AEBP1	GLRX3
FAM111A	CCNB2	SORCS1
RUNX1	CD70	XPNPEP1
TRADD	GADD45A	ZMIZ1
IFI44	IL7	PPIF
SHQ1	LCK	CSF3
HOXA11	MICB	RGS9
NECTIN2	MMAA	WNT3
OAZ1	MMP7	DHX40
ITPKC	PINK1-AS	MED13
GINS4	TM4SF1	PFN1
ACTL6A	ADM2	RASD1
CASP3	BUB1	RAI1
ZNF600	C7orf31	SLC6A4
NDC80	CDCA3	SYNGR2
IRX5	CENPN	ASIC2
ANKRD53	CRYZ	CCL1
KYNU	ETV7	KRT32
GAPDH	FAM26E	NAGLU
C6orf15	FOXM1	ABI3
ULK4	ICAM1	COL1A1
MBNL3	ITK	SGCA
CAPN5	MFAP2	ALOX12
SSR3	TMEM50A	ABCC3
NCF1	TNFRSF19	PPY
SCPEP1	FOXD2-AS1	MPP2
TROAP	MYBL2	SMURF2
BIRC5	MYO1B	CACNG1
SFRP4	RAC2	SLC16A6
IAH1	RFC2	PRKAR1A
BAK1	SAA2	RCVRN
VEGFA	SH3PXD2B	TMEM104
SOCS2	ZWILCH	FOXN1
LILRB3	ALG2	PHOX2B
CENPU	ALPK2	TMEM33
ACAA2	CCDC125	USP46
B3GNT5	LGALS3	WFS1
SIT1	PMEL	GRPEL1
IDO1	RHOJ	CPZ
DNPEP	SAMD9L	SLC2A9
CDCA4	SERPINA1	NKX3-2
ARSD	SHC1	BST1
TIGAR	TNFRSF10D	HGFAC
UBE2C	BARX1	ZBTB16
SMAGP	DNAJB1	B3GAT1
HLA-DRA	FAM111B	UNC93B1
CTBS	FAM47E-STBD1	PPP6R3
LOXL4	FLNC	ST3GAL4
PHLDA2	LAP3	CPT1A
IGFBP7	MND1	CCND1
TTF2	RNPEP	FOLR1
BCAT1	SLC1A5	FOLR3
NPC2	TYMS	IL10RA
UBE2F	WARS2	GALNT18
TNFRSF19	ALPK1	NECTIN1
SERTAD3	ARSD	SLC15A3
ARPC3	DENND2D	CD5
GPN1	FUCA1	MDK
FBLIM1	GAL3ST4	PITPNM1
PUSL1	HERC5	POU2AF1
FES	LUM	CUX2
CA13	SLAMF1	APOBEC1
WIPI1	SSR3	RAB35
LSM4	TRDC	FRK
KRT10	TUBB6	MAK
RARRES2	ZNF217	PAK1IP1
PPP1R3B	FBXO43	NEDD9
MGAT4B	FNDC3B	ADTRP
ENG	KMO	RNGTT
DNAJC22	LBX2-AS1	OPRM1
TIFA	NEK8	FANCE
PNO1	SECTM1	TULP1
DEPP1	C17orf53	RHAG
OLFML3	CP	MDGA1
ERCC6L	EXO1	BMP5
PRELID1	GPR84	BACH2
TXLNA	MAPKAPK2	CAP2
FAM120AOS	MLX	TREML2
SEC61B	NEK2	PRDM13
GNS	NEK6	PTP4A1
H2AC20	SLC16A3	SIM1
PODNL1	C1GALT1C1	PERP
DNAJB6	CPA4	UNC93A
STMP1	HMOX1	SLC22A2
IL2RG	LTF	PACRG
HAUS1	P4HB	QKI
EN2	RAB27A	PDE10A
PIGC	RSPH4A	MDFI
OIP5	SLAMF6	SMOC2
SLC2A10	SUMF1	CCND3
HM13	AGTR1	FAM120B
ECE1	C3orf52	TBP
PREB	CAST	PRPH2
TYMS	DPY19L1	SRF
POTEF	HN1L	DNPH1
CTSB	MX2	DUSP22
PRMT6	NIP7	IMPG1
PDCD1LG2	SUSD2	VEGFA
STAC	C5orf34	TENT5A
SMC4	CASP5	LY86
TBC1D1	CD3E	MEP1A
TRIP10	CKAP2L	TBX18
LRRC42	CTBS	NUDT12
MYBPH	CTSB	CEP72
TMBIM1	DUSP5	TENT4A
FUCA1	EXT2	GHR
BUB1	FES	DAP
CASP1	GBE1	NNT
ADM	NUP62	CDH9
LUM	PIM1	TMCO6
SRA1	PTTG1	HAND1
ELF4	RAB34	PDE8B
AGTRAP	TMCO4	PCDHB15
UQCRQ	ZNF816	HAVCR1
CFI	APEX2	ARSB
ARPC1A	HK2	THBS4
LOXL3	HPD	CNOT6
CYP27B1	LRRC66	IL12B
SUMF2	LYZ	BTNL8
HMGN2	MED8	RASGRF2
MED18	ABCA13	CCNG1
TXLNB	COLGALT1	ARRDC3
NCAPG	EVX2	IRX4
MDK	FAM92B	SLC12A7
TOR3A	FCGR3A	RAD50
RUBCNL	FYCO1	FGF1
HJURP	IFI16	LIFR
BET1	IQCG	RARS1
XKR8	MS4A6A	MACROH2A1
SLC25A19	PDCD1	TCERG1
NEIL3	PLK4	PDGFRB
CFAP298	REEP4	CDX1
SEM1	SLC11A1	HRH2
CD2	SWAP70	DBN1
ALG14	TRIM38	UNC5A
RUNX3	ALG6	BCL6
ST8SIA4	C8orf76	OGG1
ANGPT2	HLA-DRA	UBE3A
UBE2A	KANK2	BCHE
TMEM51	KIF24	FGF12
ARF4	MIR22HG	HES1
ENPP1	MIS18A	ECT2
LRRN4CL	MMP1	GNAT1
PCLAF	MORC4	FXR1
ESM1	PROCR	GNB4
VGLL2	PROS1	FRMD4B
PSMA5	RCAN1	ROPN1B
ACTR3	RPF1	CSPG5
HFE	SEPN1	KLHL18
POC1A	TEAD4	MAPKAPK3
SGO2	TNFSF15	ACVR2B
ECT2	TRIM6	PEX5L
MMP13	FAM26F	EIF1B
FLNA	FPR3	VIPR1
ITK	H6PD	DNAH1
MANF	HLX	CLCN2
SOD3	HMMR	INO80D
DEDD2	MGP	KANSL3
TCF23	PLS3	RTKN
MRM2	SAT1	NCL
HLA-DQA1	SH3GLB1	ZAP70
TWIST1	TK1	TFCP2L1
MSTO1	TRAC	POMC
TTC38	TTC38	OTOF
DEPDC1B	ULBP1	PSMD14
GIMAP2	CD164	NDUFS7
LAP3	CD300E	GRB14
MRPL36	CHEK1	TLX2
C1GALT1C1	KRT80	AUP1
ZNF552	NFATC1	GALNT3
ITPRIPL1	SURF4	CCDC88A
GPR89A	TTYH3	PAPOLG
C3orf52	ACTL6A	ELMOD3
CD79B	ATP8B3	IGFBP5
TMUB1	C7orf57	OTX1
HUS1	CD80	PDCL3
CTSA	CLEC12A	PLCD4
SEC61A1	DPP4	IL1RL2
CENPE	EFNA4	FHL2
LTBR	FBXO17	STK25
H2BC12	GYS1	TPO
H2AC19	HEXB	ID2
MRPL13	LGALS3BP	ODC1
PMM2	MKI67	PLEKHB2
ARPC2	MYO1G	EPAS1
MGST2	NLRC5	ARID3A
KIF9	PARP15	GRIN3B
NANP	PDGFD	BCL9
PDRG1	SLAMF7	TNR
LXN	SLC25A43	PAPPA2
ERP27	ARHGDIB	TCEANC2
RHOJ	CAPN5	MRPL37
CHIC2	CHRNA1	CHD5
CALHM6	DUSP6	STXBP3
DMBX1	FAM20C	OPRD1
ACOT9	GSAP	KCNC4
HAND2	NEIL3	S100PBP
HLA-DRB1	OPA3	DLGAP3
IRF1	PTGFRN	RHOU
PLOD2	ROR2	MEF2D
DMRTA2	SIGLEC9	MIIP
CD48	C7orf49	PLA2G4A
RAD51AP1	CD109	GADD45A
CAST	DEPDC1B	WLS
BZW1	ENG	TNNI3K
ANTXR2	GLB1L	ZBTB17
TGFB2	NRP1	CD58
GPR141	OLFML3	CD2
SIL1	PELO	KIF21B
DNAJB1	RAD51	ADPRS
GINS2	SERPINA3	WARS2
P3H2	SF3A3	HAO2
BCL10	STIM2	RRAGC
MRPL47	TAP1	NT5C1A
HMGB2	TMEM60	SIPA1L2
RIPK1	YTHDF2	KCNQ4
CIAO2A	ABCC1	ETV3
CD74	ADAMDEC1	ST6GALNAC5
PGAP6	AJUBA	ADGRL2
HLA-DPB1	ATF3	SDHB
ADAMTSL4	EOMES	MFAP2
TRIP13	FZD6	KDM5B
KCNE4	KIAA0226L	ACTL8
GAL3ST4	MMP19	IGSF21
CDC25C	NPNT	KIF17
LRRC36	RAB32	GPR89A
TWSG1	RELB	CDK18
RDM1	SLAMF9	ECE1
CYTL1	TWSG1	HMGCL
ZBTB42	ZDHHC12	ID3
GPNMB	AVIL	SLC2A1
RAD54L	BCL2A1	MPL
ULBP1	ODF2	ARTN
TRAF5	SLC35C1	ERI3
MYO1C	SPINT1	PTCH2
QPCTL	BTBD19	SLC19A2
H3C7	CDC25C	FAAH
CHCHD2	CDH6	DPH5
SHKBP1	CHEK2	TNFSF4
AEBP1	CREB5	SYF2
CD80	FOXD2	MAN1C1
APOBEC3B	HS3ST3B1	RPS6KA1
CCL5	LRRN4CL	ARID1A
LSM5	MR1	CHRNB4
PSMB8	NUF2	MUC5B
GATA3	PLB1	COLEC11
SERPINB6	SERTAD3	CRYGD
IQGAP3	TDO2	TNP1
FAM83D	TGFB1I1	ATP10B
CENPN	TMEM176B	TNFAIP3
PRAME	ATL3	MED28
CANT1	CYP27B1	ARMC2
CIBAR2	FZD5	OLFM3
TBX19	G0S2	PPL
FADD	LOXL3	HS1BP3
B2M	MUL1	PIGZ
NEK2	RUFY1	CSF3R
LRGUK	SIX6	C19orf25
HK3	SPPL2A	EIF2B2
CENPW	TCTN2	KLHL29
SLAMF1	TTK	DNMT3A
FHOD1	BORA	FAM98A
JPT2	C2orf66	BCL11A
PRPS2	CCR2	SLF2
MRPL32	CHPF2	ELOVL3
ZNF816	DDX20	NKX2-3
SERPINB1	DNAJC2	PPP1R3C
SGO1	DZIP1L	PYROXD2
CDR2	FOSL2	CNNM1
SLAMF8	HAND2-AS1	SMNDC1
TPST1	HYAL2	PRLHR
WDR34	KCNK5	WDR11
ADGRE2	MRGBP	SFRP5
AURKB	NR5A2	CRHR1
OLFML2A	SOCS1	PANK3
MCM2	TACC3	MSX2
ATG4A	TMEM255B	TEK
EFNA4	ZMPSTE24	EQTN
DESI2	ADAM19	INSL6
SPINK8	CCR7	MLANA
FAM72B	CLDN1	MTHFD1L
TENT5B	FAM136A	PCDHB12
EBF2	GPR156	TNN
HMOX1	RAD18	SEC16B
CNOT11	UBQLNL	GORAB
LMNA	CCNJL	IQSEC3
ARL9	DIRAS3	DUSP4
CST7	DTL	CLU
ATP6V1F	EVC	CHRNA2
PRF1	FKBP10	ADRA1A
RWDD4	HAUS1	PDLIM2
AOX1	HECTD3	NPPB
ADPRS	HRH1	UBIAD1
FBP1	PLK1	TNFRSF8
FNDC11	PRDM1	AKAP1
MICB	PSRC1	TBX2
TMEM248	RBBP8	ADCY7
PLEKHS1	RUNX3	CEP89
CD93	SPAG4	ZSCAN18
UBE2J2	TRIP10	RGSL1
IL2RB	CDC42	LHX4
TMEM107	FASLG	ADGRB2
FXYD5	GPR171	CCRL2
C8orf88	IPO4	GHSR
ZWILCH	KIAA0101	CPXM2
RAD51	KRT7	ZSCAN20
H1-3	MYL4	ACVR2A
SELENON	NCAPH	FYTTD1
CPSF4	OAS2	MTERF4
C1orf174	PDCL3	MYOG
PNRC2	RPAP3	KIAA1191
C5orf15	TFPI	CD244
PSMB2	ULBP3	LY9
FCGRT	VIM-AS1	LDB3
PALLD	ARID5A	RWDD3
HSD3B7	BRIP1	ZNF644
ADGRE1	CCNYL1	ZMIZ2
TMEM37	FCGBP	OCM
SLC30A5	IL6	SEPTIN7
NDUFS5	LRRC42	HNRNPA2B1
GRN	METTL1	WIPF3
LPAR6	PABPC4L	HOXA7
SLC38A6	PRPS2	ARL4A
EIF2B3	RAD51AP1	CCZ1
SMIM30	RIT1	RAMP3
ETV7	STK38	SLC25A51
WDR1	TLR2	CLTA
IL15	TP73-AS1	CNTFR
PDE6G	ZNF436	CYREN
MUL1	ARHGAP25	AKR1D1
TGFB1I1	BTN3A2	CHST3
PSME2	OIP5	ZWINT
GLRX2	RTCA	MED13L
TMEM179B	SLC39A8	ADGRE5
PRSS23	SLC47A1	NMI
RPF1	DCLRE1B	LPGAT1
ISYNA1	GUSB	G0S2
PPP1R35	IFRD1	MXD4
KLHDC8A	ISG20	CKS2
SLC11A1	LRRC25	DNPEP
SEPTIN14	NCAPD2	INHA
SPP1	NDC1	MC3R
ATP1B3	PCOLCE	CTCFL
FBLN5	PI4K2B	FAM210B
MXRA7	RUNX2	FAM209A
PPP1R15A	SIRPG	SNX21
FOXD2	SP110	PREX1
ADAMTS7	ARHGEF19	KCNS1
JHY	ATG4A	SLC12A5
TNC	C9orf47	MATN4
COTL1	CCL5	CHD6
YY2	CLEC18B	PLCG1
HLA-B	CLSPN	TOX2
DOK3	DESI2	ZNF831
MTMR11	FAM83G	EDN3
GPR3	GEN1	STAU1
PARP9	GIMAP2	SNAI1
TTK	IL15RA	STX16
ST20	MAGEB17	PMEPA1
LYZ	NFIL3	RBPJL
IRAK4	OLFML1	BCAS4
CTSC	PAXIP1-AS2	PCK1
TAF13	PITX2	ZBP1
E2F8	ZNF625-ZNF20	MTRR
LAMB4	ZNF790	PEPD
TPX2	CHSY1	CHST8
EPHA1	CST7	ATP8A1
CELSR1	DERL2	USP22
VNN2	ESCO2	HIF3A
GGACT	FAM120AOS	IRGC
CROT	ICMT	CEACAM8
GSAP	LINC00908	GRM4
GALM	METTL21B	PACSIN1
NAT1	PSORS1C1	WRNIP1
GGCX	RNASE2	UNC5CL
ERGIC3	SIGLEC7	MOCS1
PROCR	SIPA1L3	SPDEF
TOM1L1	SVIL	TCP11
ANXA2R	TP73	GNMT
MFAP4	TRIP6	TREM1
CLEC2B	ZCCHC9	SOX4
CDCP1	BET1	KCNK17
TMEM109	CXCR6	NRN1
SNAI2	EMP1	ATXN1
CCZ1	GLA	NUP153
G6PD	MOB1A	RAB17
TEAD4	PDGFA	EREG
PSMB9	PPCS	SH3TC1
FCER1G	SLC20A1	BBS2
CLEC12A	STAT3	MT1G
PDIA6	TMEM51	GOT2
CD3D	ADAMTS1	KIF25
AP000781.2	ARSK	MYH2
C14orf119	CIITA	MRPS7
DES	CTNNA1	C1orf61
SWAP70	EML4	MBOAT7
STBD1	GALNT4	SLC2A4RG
GSX2	IL15	NPBWR2
CPVL	P2RY8	FNDC11
RNASE2	RER1	BHLHE23
FBXO17	RRBP1	INSIG2
LY96	ZNF613	SLC25A23
CLEC18C	ZNF761	PSPN
CASP7	C1QTNF6	TNFSF9
ZDHHC18	C6orf141	SYMPK
C1QTNF2	GBP2	NCLN
FLAD1	GINS1	GDF5
WDR62	HDAC7	EIF2S2
DPAGT1	HSPB6	ERGIC3
FAM174C	ITGB7	FAM83C
RELB	LILRB3	PLAGL2
HSPA5	PLEKHA4	TMEM115
SF3A3	RAD54B	TMEM53
FGFRL1	RIPK3	MCF2L
RHAG	SLC16A13	LRFN3
MPV17	AMIGO2	RBM42
CYP19A1	CASP1	KIRREL2
CFH	CEBPG	FFAR2
ZNF217	DMRTA2	FRMD8
ETV2	EIF3I	FLRT1
TMEM258	FGFRL1	SIX1
LRRC15	GPR4	WDR60
COMMD7	MBD2	EDN2
RAB8A	MCM2	COX7C
WARS2	MEDAG	MASP1
RNPEP	NOX4	PLAAT1
EXO1	PBX3	FGFRL1
CLPP	PINLYP	TMEM175
HASPIN	PVT1	PIN1
TRAPPC1	RHOQ	SLC35E1
C1S	TMEM165	EPS15L1
POTEI	UBE2C	F2RL3
SAA2	ACP5	GNG13
POLD3	BIRC5	SMARCA4
PSMA2	CA13	KDM4B
RGS19	CFH	IL17B
NUSAP1	CHI3L2	METTL16
CCT6A	GAPT	ZNF835
ROR1	GINS2	GNGT1
APCDD1L	GSTK1	STEAP4
SIRPG	GSX2	KDR
MGAT1	HAUS5	TUBGCP6
CKAP2L	IGHM	ATP6V1F
ARPC4	IRAK4	CDHR3
HSD17B10	MGAT4B	PODXL
NUF2	MYO1F	IFT22
NKG7	OCIAD2	MKLN1
TMEM176B	PGM2	FLNC
PSMB3	SLC30A7	LRRC4
OR51E1	SPIB	CCDC136
AP1S2	THBS1	FEZF1
WDR78	ZNF474	HOXD1
HAT1	CLEC2B	MTX2
CXCL9	CYR61	HOXD9
CDC45	DES	HERC2
CEBPD	DPP9	MYO5C
RNF181	FBLN5	CGNL1
TWISTNB	HK3	CCDC32
ZNF599	IGFBP4	INO80
GINS1	KLF17	DLL4
ASPM	PLVAP	CHAC1
CEP112	POFUT1	VPS13C
VSTM1	RNFT1	BBOX1
HLA-DPA1	SH2D1A	KCNC1
PDZK1IP1	ANO6	PIMREG
C1orf53	CROT	USP6
TCTN1	DLL4	AIPL1
SLC2A9	GNAI3	ATP1B2
UNC93B1	HPS3	FOXJ1
SPC24	IGHA1	AANAT
ATP6V1C2	IL1RN	CHRNA10
C5orf34	IL4R	MAU2
SCMH1	OAS1	SHC2
DPH3	PNO1	PLPPR3
C11orf24	RHOH	ABHD17A
MMP7	SEL1L3	SYT5
DUSP14	SLC35F6	ERMARD
GALE	SMIM10	FAM155B
MPZL2	TPM3	SH3BP4
GZMA	TRPV4	LDLR
IGFBP4	ANXA2R	ANGPTL8
SLC35D2	COQ2	GADD45G
S1PR3	DMP1	DPP6
ZSCAN5A	EIF4E2	GDF1
ATP5PB	FBXO4	KIF1A
TMED2	HAT1	PLVAP
CMC1	LTBP2	NSUN5
HS2ST1	MAGOH	MRPL34
MEST	NFKB1	LSM7
HYAL2	POPDC2	RSPH3
BCAS2	PPM1M	MAS1
MBD2	PSMC3IP	AFDN
VRK3	RCC2	NDUFA10
TUBG1	SLC16A5	FCHO1
CRYZ	STK17A	UNC13A
IFITM2	TRNAU1AP	KLHDC7B
PDLIM3	ADPGK	PXDN
C6orf141	C21orf62	OR11H1
WDR83OS	CC2D1B	OLFM1
CEP135	CD300LB	UBAC1
FAM72D	CLPTM1L	ZBTB46
PPDPF	COL12A1	HELZ2
RNASE4	EFEMP2	MNX1
DHDDS	FCHSD1	ZNF337
TRAPPC2B	FPGT	TAF4
TRAPPC3	HS2ST1	GATA5
ARHGDIB	IFIH1	RBBP8NL
TGFBI	JUN	OSBPL2
HGD	MNS1	ADRM1
ENPEP	NDE1	PRRC2B
LGALS3BP	ZCCHC6	NPAS1
ARHGEF19	APOL1	ARHGEF16
NAGA	CCT6A	LRRC47
SLAMF9	DNALI1	EIF3G
DCUN1D5	ERBB2	NOL11
HLA-DMA	ITGA4	CASZ1
CLIC4	LAMC2	POLN
TCF7	LILRA5	ULBP2
CD96	PARP14	CCL25
SLAMF6	POC1A	RAB11FIP4
EPS8L1	SERPINB1	ADGRE3
FCHSD1	SLC17A9	MRPS25
DUSP23	AURKB	TBC1D5
SLC35B1	BTN2A1	C3orf20
MS4A6A	CCRL2	RBSN
AAGAB	EPHB2	GALNT15
DPEP1	GK	SLC6A6
COX6B1	HLA-DMA	NR1H2
ARNTL2	IFITM3	GFPT2
C9orf64	NFKBIZ	AOC3
CEP89	NUSAP1	NDFIP1
CTF1	SNX20	EXOC4
PRKD2	SPP1	ANO1
CD163	STX11	BARX1
WTAP	TMEM140	NPHP4
GTSE1	UBE2A	RHOXF2
SNRPB	AP1S2	TNS4
CENPH	C2	PRKAB2
EPSTI1	C5orf15	LLGL1
GMFG	CCL20	C19orf12
HSPB6	CCNF	PODNL1
CAVIN3	DNAJC1	RFX1
NRBP1	FAM19A3	C19orf57
CD72	GZMB	DCAF15
RCAN1	LINC00475	RAF1
CCDC8	P4HA2	SLC6A11
PIMREG	PTGER2	NUP210
GPR156	TLN1	EMILIN2
STK17A	TMEM43	PER2
PBK	TNFRSF10C	RAMP1
SMIM12	ARHGAP11A	SCLY
AQP5	ARHGAP11B	RAP1GAP2
SLC26A2	CHST14	CLUH
MYL4	ECM2	MYBBP1A
TTYH3	EID3	TBC1D14
TIMM8B	GBP3	LANCL2
KRT80	GPN1	FIGNL1
CCZ1B	PRC1	TRIM47
SLC47A2	PSTPIP2	KDM6B
RBP1	SEC31A	PTPRA
H2AX	SLC7A7	RHBG
RNASEH2A	B3GNT8	KHDC4
SAA2-SAA4	CCR4	NES
MIPEP	CD72	NASP
C19orf53	DDIT4L	MUTYH
RDH5	EHD2	RBM38
PPIB	EME1	VSTM2L
GAPT	FZD7	AP3B1
ARSL	HLA-DPA1	FBXO44
ERP44	LCA5L	PDE6A
TSPAN4	LOXL1-AS1	PEMT
ETV6	NGFR	MPRIP
GNAI3	PSME4	CHI3L1
ZNF230	SHROOM3	PIK3C2B
MOSPD1	SLC35A2	LGR6
IER5L	STRA6	EPHB2
CPQ	TRMT2B	PRAM1
CXCL11	ENPP1	ZNF414
PGM2	EPSTI1	PDE6B
GTF3A	FAM72D	CSNK1G2
TRIAP1	HCAR2	MED10
ESPL1	MCM6	PDZD2
RMI2	MOSPD1	C1QTNF6
ESYT1	NKX6-1	GGT2
DNTTIP1	PBK	GIMAP6
GLIPR1	PDLIM4	AGAP3
DUSP10	SMAGP	KRBA1
H2AZ1	SPAG17	ACTR3B
BDKRB2	TBX4	ATP13A3
PDK3	TMBIM1	SFTPD
EOGT	WDR62	HSD17B4
CISD2	ZNF600	RNF122
CXCR6	APOBEC3B	CD180
ITGB1BP1	C1orf54	THUMPD3
MAP3K6	CPVL	VHL
B9D2	FKBP7	BHLHE40
PRR11	GEM	EDEM1
RCN3	IL22RA1	CNTN6
CD44	PRMT6	CHL1
SLC25A43	TAX1BP3	TRPM1
CXCR4	TWIST1	SYT6
HLA-DMB	WTAP	VAV3
ARID5A	ALDH3A1	PTGFRN
TXN	ATP8B1	NGF
CLP1	DOK2	RSAD2
COQ2	HGF	LPIN1
MX2	ITGA3	ANO3
ERGIC1	LY96	CRB1
SLC7A7	MBD4	DOCK2
GRWD1	NXF3	LRP4
MYOF	RAI14	MYBPC3
C2orf66	RBM47	GNL2
RAB5IF	SBNO2	HOOK1
PDGFA	SIPA1L2	SLC43A3
POLE2	WARS	DHX34
KLHDC7B	BIRC3	C5AR2
CASP5	CALHM2	PDGFRA
CYP2S1	CATSPER1	GGACT
TMEM217	CTSK	ARGLU1
NEMP1	CYP2S1	APC
S100A2	GGH	MSI1
SIVA1	GLIPR1	HNF1A
CAP1	LINC00346	FBXO21
RIT1	LRRC59	TRAFD1
ARPC1B	ACAA2	OCM2
VAMP8	B4GALT1	CCDC146
CRISPLD1	C1orf174	UGT2A3
SRPRB	CARD8	SYNCRIP
KIF14	CD74	MRAP2
SERF2	CLIC4	LCA5
CDK1	CNOT11	GJA10
SEMA3F	ESPNL	PHF21A
ICAM3	LURAP1L	NAT10
DMP1	MYL9	CAPRIN1
CTSL	PGBD2	KRT85
SIX6	XRCC2	MAP7
CYBA	BICC1	CD164
UNC45A	EGFLAM	HEY2
UBE2T	IFT57	REPS1
CD3E	IL1RAP	TEC
GFI1	KCP	EGR4
TRIM21	MTFR1	DYSF
SDF2L1	NID2	EMX1
FOXM1	RCC1	AGT
AP4M1	SKIDA1	URB2
ZNF799	SPRY2	ABCB10
BORA	TNFSF4	NTPCR
AGR3	VNN1	RGS8
NEK6	COPB1	GPR55
TPRA1	EFNB2	CHRND
HMMR	ERMAP	ITM2C
SETD9	F3	SERPINE2
RRAS	GPR141	WNT10A
SERPINF1	HAS3	CAB39
ALDH3A1	LINC00339	REV1
ARHGAP11A	MCOLN2	EDAR
PLAC8	MLEC	MRPS9
BST2	PGK1	GPR45
RIOK3	PYHIN1	EPC2
GALNT2	SH3D21	C7orf25
SPATA1	TACSTD2	TNS3
BUD23	TMEM176A	CHST12
KRT18	TMEM87B	RAPGEF5
DDIT4L	TRAF3IP3	NUP42
KRT7	UNG	IL6
FAM3C	VNN2	AOAH
DUSP6	ZYX	TBRG4
BOD1	C7orf73	DBNL
SLC47A1	CA9	CCM2
EHD4	CXCR3	MYO1G
PTPN2	DIAPH3	MMD2
TNFRSF4	FHOD1	IREB2
NCAPH	FOXD3	NMT1
POLR2J	GLI3	SRSF1
APEX2	HLA-DOA	RTP4
ORC5	PPP1R18	BLK
IL7	REST	GATA4
AP1S3	SIPA1L1	KCTD3
HSPG2	XBP1	CFC1
CCDC125	ZNF700	WDR33
PECAM1	ZWINT	BIN1
SPINT1	ACTN4	HS6ST1
BCL7C	ADAMTS7	GYPC
ALG2	B2M	ANGPTL2
GK	CCDC122	CDK5RAP2
RPL26L1	CKS2	ZFP37
LILRA5	CPQ	DMAC1
ASCL2	ELAVL1	TLN1
CUBN	GMPS	DMRT1
HLA-DQB1	MANF	DCTN3
P4HA2	NMNAT3	CD72
CD8B	PTMA	GRHPR
PLK1	TCTEX1D1	ARHGEF39
SRSF9	BUB1B	CNPY3
TMED5	C4orf47	FOXP4
PHB	CKM	GMPR
ESCO2	FAM206A	TFAP2A
DPY30	GANAB	SLC22A7
HCCS	IGHG2	CAPN11
CDCA7	LHFPL2	KIAA0319
EHD2	LTV1	IRF4
CD300LF	MYADM	SLC22A23
AUP1	RRAGC	TUBB2A
PSMA1	SCML4	FOXF2
SNAI1	2021-09-09	BPHL
DOK1	SLC2A9	RIPK1
GYS1	UBE2I	TUBB2B
GUCY2C	ATP7A	UQCC2
CD40	CD3G	VARS2
IGFLR1	CNN3	MYO7A
RGS3	CRTAM	THAP12
MR1	DCDC2	CCDC90B
SKA3	F2RL3	LRRC32
IL1RAP	FBLN7	GGH
SPATA17	FCER1G	TRIM29
ATF3	HSPB7	TMPRSS13
FRMD8	IFI44	SQOR
FBXO4	LINC00601	THBS1
S100A9	P2RY6	KIF23
H4C14	PTPN9	ITGA11
H1-5	SYAP1	PAQR5
H2AJ	ZNF45	ITPKA
OTOS	ANO1	UACA
IGFBP3	APCDD1L	SMAD6
FANCB	ARL11	BCL2L10
ENY2	BMP1	SPTBN5
MFSD5	CALR	BCAR3
FDX1	CCDC77	FNBP1L
FAS	CD151	ADCY3
PRDM13	CDC42BPG	ATRAID
SHMT1	CDK1	LOXL4
TOP2A	CXCL11	LBX1
NAXE	KCTD9	RBP4
LITAF	KIFC1	RPS24
HLA-C	LMNB1	AOX1
POTEE	MXRA7	MSTN
MUC3A	NCAPG2	NAB1
SNX17	NEDD9	APH1B
ZAP70	PIGT	PARP16
MICOS10	RIOK3	UBL7
NME2	TMED4	SLC39A8
CCDC153	USP4	TTLL8
H3C10	CD5	PARVG
CD52	DRAXIN	SLC25A47
POLQ	HSPB11	NIPA2
TOE1	LCP2	DUOXA2
SEPTIN9	LPAR6	GCNT3
C1orf112	NFATC2	BNIP2
TMEM158	PNP	SRP14
IFT52	PTGS1	BAHD1
FAH	ROR1	DISP2
KRT8	SHMT1	CDAN1
JAG1	TMEM45A	TLE3
SLC29A1	TXNDC12	COMMD4
ADGRG7	ZNF526	ETFA
CAV2	ACTG1	DNAJA4
TNFRSF10C	AHR	PIF1
G6PC3	APOL2	USP3
IFRD2	CLEC18A	PCSK6
BATF	FAM210B	CELF6
EIF3K	GCLM	RLBP1
ASB9	GPR18	NTRK3
ATP5F1E	HCP5	ZNF710
ADAMDEC1	IL24	ST8SIA2
ITGA4	MS4A14	FURIN
P2RY6	PLXNA3	SH3GL3
SPA17	RHOC	ABCC12
CCNJL	TEP1	NKD1
ECSCR	TNFRSF9	CHST4
MMP1	APOBR	CLEC18B
RASSF1	APOL6	CPNE2
RNF7	ARSJ	NLRC5
EMP1	ASPN	KATNB1
ZNF613	C21orf59	MAP1LC3B
ORAI1	CDCA7	IRF8
CLN5	COL14A1	MYOCD
MOB1A	DBF4	KSR1
C7orf31	EYA4	DPEP3
COL6A3	GAB3	OR4D1
RARRES1	LAIR1	SCRN2
GCH1	LILRB2	RHBDL3
NKX6-1	MCL1	SPACA3
BRCA2	MGST2	G6PC3
SAP30	NAGA	CLTC
DSG2	PSMD11	GNAL
RP9	SLC35F5	ADCYAP1
ZNF701	STEAP1	GATA6
FZD1	TBL2	TMC6
ZNF888	TFAP2B	SLC16A3
NUP54	ZNF799	TTYH2
OLFML1	ALPK3	RPTOR
SLC12A7	APITD1	FOXK2
RFESD	AUNIP	SECTM1
CDCA7L	CENPH	CEP131
MCM5	CERS2	WDR45B
TBCA	MCM8	CBX4
UBL5	MINA	GRB7
TPI1	NPLOC4	IGFBP4
TMED4	OSTM1	PLPP2
P4HA3	PVR	FEM1A
CHST14	SCNN1B	VAV1
CHMP2A	SLC9A1	IL19
EMC3	SNX24	LMTK3
FAM111B	STAT1	WTIP
ACOT12	YKT6	SLC6A3
MED31	ZNF200	ZNF787
MICALL2	ZNF416	SLC47A1
PAFAH2	BAK1	PTH2
NMNAT1	CD28	SLC2A5
CFAP61	DPH3	CFAP74
TSPO	FADD	PRDM16
IFT57	FANCC	CELA2A
GABRR1	MAK	ARHGEF19
H2AC16	MAN1C1	PGD
SIGLEC7	MEOX2	C1orf94
DAP3	PRR11	HSPG2
TMEM54	SLC23A3	TINAGL1
BRIP1	TMEM185B	KIF2C
DNAJC25	UBASH3A	PTPRF
TMEM59	UBD	CYP4B1
RABAC1	ULK4	DMRTB1
COPS6	CD101	LMO4
UBALD2	CD79B	BARHL2
PTBP1	DISP1	ZNF697
SURF4	DOCK7	CTTNBP2NL
TFRC	ELMOD2	CD53
MTERF3	FAM183A	ATP1B1
SNAPIN	GINS4	POGK
FBXW9	HSD3B7	TBX19
NSMCE2	ICOS	TMCO1
SLC16A4	IGHA2	COP1
SCNN1B	LTBP1	FCGR2A
PYURF	LYN	RGS5
CHCHD3	MAST2	USP21
DNAJB11	PHF13	FCRL5
ALG8	PLCE1	LYPLAL1
FANCD2	TOR4A	PRUNE1
PRUNE1	TWISTNB	ADAMTSL4
CARHSP1	ZNF367	SEMA6C
SOAT1	ZNF880	VASH2
ELMOD2	ARHGEF39	HHIPL2
CARD19	ASB9	CRNN
KCNJ15	CTSL	SLC27A3
POTEG	DPYD	EFNA3
XRN2	HMGN2	KCNN3
MRPL20	KLF10	ACTA1
SLC35F5	KNTC1	GALNT2
CEP20	MIS18BP1	SCCPDH
H2AC18	NADK	LYST
CD247	PSMD5	SNAP47
TCTEX1D1	S100A10	ARF1
CXCR3	SBF2-AS1	LEFTY2
IL2RA	SLC30A6	CNIH4
TCTN2	TTC23	ITPKB
NDUFA4L2	ZFP36L2	PARP1
MOCOS	ZNF684	LBR
ACTG1	ARPC2	WNT9A
GUCA2A	CD274	REN
SP6	COL27A1	ETNK2
S100A10	HCCS	PPFIA4
DOK2	IL1R1	PTPN7
PTPN12	MEST	GDF7
TMEM209	MS4A4E	GALM
GCLM	RND3	CALM2
LENG9	SLC38A6	ASXL2
SMN1	TCEA3	TRIM43
SH3GLB1	CD300LF	DQX1
DBF4	CLIC2	ST6GAL2
GPR89B	GZMK	MALL
YIPF2	LEPROT	RABL2A
STT3A	MAD2L1	CNGA3
POLR2I	NFAM1	AFF3
ICAM1	RASEF	NXPH2
KHNYN	SLC51A	GPR17
SMO	STX2	PKP4
PDK1	TANK	CDCA7
RNF19B	TMEM8A	CPO
YTHDF2	TTC4	NYAP2
RAN	UBE3C	TRPM8
NAA20	AKAP2	ESPNL
APOC2	CNN2	CPNE9
EPHX3	FANCI	TAMM41
DNALI1	HUS1	VGLL4
STARD3NL	KIF15	CTDSP1
IMPDH1	MALL	STK11IP
PTGER4	NCSTN	GMPPA
NIP7	NHLH1	GRIP2
FAM3D	PCDH18	CNTN4
BUB1B	SNRNP40	DYNC1LI1
TRIM38	TNNI1	POMGNT2
SLC66A1	TOR1A	GASK1A
PGK2	TRAT1	ITGA9
LGALS9C	ZNF850	SLC22A14
MBOAT1	ALG1	IQSEC1
TRAT1	C8orf48	CAND2
PMFBP1	CENPW	RPL32
DIAPH3	FANCD2	PTPRG
TMEM67	GZMA	LRIG1
ELN	IL13RA1	SPATA16
ADM2	INTS9	FAM86B2
MOXD1	LAPTM4A	UCN2
ZNF474	MAN2B1	MANF
HSPE1	MECOM	MUC4
POLD1	NECAP2	AHSG
PNKP	PRDX4	ECE2
LCK	PSMB2	DGKQ
KMT5A	RNF145	SLC26A1
SPAG17	SSC5D	SLC10A4
AC010422.3	ZFP36	NKD2
CASP2	ZNF480	UGT3A1
MMP10	AP1S3	PIK3R1
RAMAC	ATP6V0D2	CRHBP
PSMG3	COL6A1	RASA1
SLC34A2	HLA-B	GTF2H2
HNRNPCL1	HOXB-AS1	TSLP
GRB14	IGLL5	CXCL14
WWTR1	MOXD1	IL9
CRLF3	OAS3	PCYOX1L
GNPDA1	PGD	G3BP1
H2BS1	RDM1	ZNF300
PRR13	RNF122	N4BP3
DPM3	TNIP1	NHP2
POLA2	TRIB2	BOD1
HLA-DOA	WDR92	CPLX2
ABITRAM	ZNF563	KCNMB1
EDN2	CACNA2D4	GFOD1
PABPC4L	CANT1	PSD2
TDO2	CARHSP1	LRRTM2
KCTD9	CTPS1	GFRA3
AFAP1L1	CUL7	KLHL3
LRRC59	EOGT	FAM193B
MRPL34	FGFBP2	RNF44
DMAC2	LITAF	DOK3
ODF3L1	NSUN4	NFKBIE
BRCA1	SCNN1G	TPBG
PLS3	SERINC2	IRAK1BP1
MXRA8	SRSF2	PHIP
TMEM237	TTC27	GABRR1
ACTN4	UGGT1	PNRC1
TMEM61	CCDC15	GPR6
RHOH	CLDN7	RNF217
TCIM	CTSA	TIAM2
YIF1B	DSG2	TMEM181
SPRY4	G6PD	PNLDC1
MAD2L1	HCLS1	WTAP
CTSZ	KLHDC7A	GNA12
RASEF	MLPH	C7orf50
HAUS8	NEAT1	CCZ1B
CA9	NGLY1	RBAK
PI3	PLAGL2	EGFR
IMPA2	PLEKHG2	ZNF92
TRIM6	POLE2	GIGYF1
TOMM40	RAB13	ZAN
CD3G	SLC25A45	STRA8
CLEC11A	SOCS2-AS1	ZC3HAV1L
GPR18	TMEM110	EPHA1
CENPM	TPST1	NOM1
DHRS7B	VANGL1	CNPY1
NDE1	ZNF503-AS2	ASB10
ABHD15	ALOX5AP	RAB19
EOMES	ATP2A3	DENND2A
FANCI	C1orf74	MCPH1
OSTM1	CCDC150	MFHAS1
SIGLEC9	EGFL6	FATE1
UQCRHL	FKBP11	DOK2
ASPN	FRZB	STAR
CLPTM1L	HLA-DOB	TACC1
DSCC1	LACTB2	GOLGA7
EZH2	LMNB2	ATP6V0D2
TRPV2	MS4A4A	UTP23
LSM12	MYB	FAM135B
CCDC107	MYL12B	ARHGAP39
NPNT	OSBPL3	VLDLR
MOV10	PDE6G	NFIB
OMP	S100A3	CRB2
TMEM69	SDCBP	SH3GLB2
HROB	SH2B3	HMCN2
PPCDC	SH2D3A	INPP5E
SLFN12	ZNF766	SEC16A
JTB	C10orf55	NOTCH1
RPP40	C1QTNF2	CACNA1B
MAGT1	CCDC34	CDHR1
EPHA2	CDC42EP3	RGR
IFRD1	DGUOK-AS1	HABP2
RHEB	GALNT12	VAX1
GBE1	GATA6	DNAJB12
LILRA6	GMPPB	NPFFR1
DPP4	IGLC2	MKI67
MYL9	KHNYN	LRRC27
HNRNPCL3	LINC00327	NKX6-2
SLC39A8	MOB3A	ITPRIP
TEX261	NOP2	RGS10
CYTIP	NRAS	GAS2
NGFR	PRND	LRRC4C
NUP85	PYGO2	HSD17B12
LRRC25	SPAG1	DGKZ
ABCA13	STAT5A	SLC43A1
CCR5	UTP15	SESN3
CAV1	EFEMP1	KLHL35
ZNF473	FBXW2	SERPINH1
PROSER3	GLRX	CAPN5
TMEM50B	GNPDA1	INTS4
B3GNT8	HEATR3	GLB1L2
NDUFA3	IGFBP7	GRIK4
SLC5A6	MAPK13	ST14
ITGB1	MCOLN3	HYOU1
HOXD3	NRM	SLC22A8
ARHGAP15	PTGR1	PLCH2
GPR84	RHPN1-AS1	TAGLN
F3	SFT2D2	DUSP15
PRIM2	SKAP2	OCSTAMP
PXDNL	SLC16A4	SOGA1
CEBPB	SRSF4	LSM14B
SLC22A18	THRAP3	YTHDF1
CYSTM1	HELZ2	NUDT22
APOL1	HNRNPF	TM7SF2
TMBIM4	IGLC3	PCDH15
CYREN	ITGA11	CDH8
CTSW	LRGUK	MIA2
C5AR1	LUCAT1	LYPD1
SKAP2	MAP3K8	LYPD6B
CYB5R1	NPHP1	PDCD4
PITX2	PALLD	ADRA2A
FLOT1	PDK1	PTS
CERS2	PTPN1	DLG5
TMEM205	RAD54L	TMEM18
CALHM2	SMC5	VPS26B
CCR4	SNHG18	DPYSL4
SPPL2A	TMEM106A	VENTX
HDHD3	TUBG1	ADAM8
PGM1	CLIC6	RNF144A
SPRY2	KIRREL	ASAP2
KCNN4	MEIS1	ZNF385D
SUMF1	PIH1D2	GABRA2
GMPPB	PLXDC1	GFRA1
AQP1	RBP1	CACUL1
IRF7	SLC25A37	KCNE4
C2	TMEM67	RABGAP1L
CAPZA2	TMEM69	TUBA3E
ZSCAN22	ZNF585A	ASTN1
UROD	AEN	TMEM163
ZNHIT1	ANKEF1	TGOLN2
DERL3	CCL2	ZSCAN1
ADIPOR1	CD69	CCDC50
FILIP1L	CDC45	ZFP36L2
POTEJ	GRAP2	PELO
CLSPN	GTPBP2	TCTEX1D1
CDK7	IFNLR1	HHEX
NECAP2	IRAK2	ZNF117
SSU72	MRPL17	MARVELD2
ACTG2	PIK3R6	STK32B
YKT6	PSMD12	NRSN1
LIMS1	SDF4	MR1
DDB2	SPN	CDYL
TMEM176A	ZNF468	ACMSD
CAPN6	ZNF618	ACOXL
ATP5PD	ARHGAP15	NR4A2
BCL2A1	BZW1	LPCAT1
SMYD2	ERGIC1	PLEKHG4B
TSTD1	KDELC1	SPACA7
HK2	LGALS1	CMTM7
WARS1	LRRC46	RPIA
STK38	MCM5	GOLGA8F
ANPEP	NEDD1	PTPRD
UTP11	NLRC4	CIBAR2
PHEX	PIGW	TMPRSS11D
C7orf57	PODNL1	KCNJ16
C1orf87	PRR16	CEBPG
ATP6V0E1	SRP19	KCTD15
PLB1	TNFRSF10B	ZNF599
CLDN23	TRIB1	SREK1
GZMH	ZBTB8OS	GRAP
ARL14EPL	ARPC3	AK5
MFSD10	C14orf119	THY1
RSPH9	C2orf91	TBCEL
CYB561D2	C9orf170	JPH3
SLC30A6	CD180	ROBO4
FZD6	CRLF3	PANX3
ST14	DDR2	ABI3BP
PTGER2	DHRSX	LRRK1
SLAMF7	DNASE1L1	CEP112
TUBA1A	DSE	UCHL1
IRF3	EGR1	NEIL2
CCDC34	EMP2	PGM5
CHRNA1	FAM126A	OBSCN
PABPC3	FAM64A	LONRF1
SRM	FLNA	TRIM11
DR1	GTF2B	ASZ1
PPP1R36	HES2	GPR26
ASB5	IGHG1	MMP21
PLSCR2	LHX9	C10orf90
SPATA33	RNF19B	PDE1C
FCN3	SKA3	SLFN13
XRCC2	SP140	WNT7A
PARP15	STK3	XPC
C7orf50	TBC1D10C	CCDC174
RRAGC	TOR3A	FGD5
NIPSNAP3A	TULP3	FLCN
FOXB1	WDR53	ZNF18
NFIL3	ARPC1B	VOPP1
UAP1	C6orf118	FBXL18
UBASH3A	CDK6	PTPRN2
SAMD9L	CENPI	GOLGA7B
OASL	CHRNA5	GPR78
S100A8	CLDN4	TRMT44
ROR2	DCAF4L1	C16orf87
SLC35A4	E2F2	TRIM74
HCAR2	FAM181A	LARP1
EIF5A	GZMH	LRGUK
MEOX2	HGD	MIER3
ZFP36L2	IL1R2	PDIA4
TSPAN17	LAMB4	FZD7
ITGA1	MAFF	SPAG17
VWA1	MSANTD3	FMN2
SMCO2	PFN1	PPARGC1B
GZMK	PLEKHG1	SAXO1
SYTL3	PTPN12	SLC24A2
CCL20	RAG1	RAET1L
NAA10	RFESD	GNA14
EFNB2	S100PBP	KCNMA1
TNNI2	SLC25A19	ALX3
PDE6A	TRIM14	SLC28A1
CLDN7	UXS1	ANKRD9
ACP5	AGBL2	SORCS3
TRMT2B	ARMCX6	FGF18
H2BC10	EPHX3	PCDH1
TFAP2B	ERN1	LRFN2
TMEM70	GPBP1L1	KAT6B
AKR1B1	ITIH1	MFSD14A
EOLA1	KBTBD2	VPS8
TCTEX1D4	LACTB	LHFPL4
FAM181A	NLRP12	B3GNT7
FRZB	PAXIP1	EIF4A2
AL163636.2	PLEKHN1	RPUSD3
IFI6	PMEPA1	GHRL
UCHL3	SRSF10	SEC13
ZNF416	TFB1M	EXOG
TNFAIP3	TRABD2B	ATP2B2
POPDC2	TRAM1	SLC6A1
ABCB5	UCN2	RBPMS
ALG1	UPRT	KLHL40
GSS	ANKLE2	NECAP2
C1orf74	BRCA2	PAXIP1
LRWD1	C16orf54	SSBP3
TTC39A	CAPN6	HTR5A
LY9	EPHA1	GATAD1
C3orf38	FUT4	CLEC18A
CKM	GEMIN6	CLEC18C
C4orf47	HIST1H2AG	FCSK
PSORS1C1	ITGAL	KIT
AC011005.1	LAMA4	AASDH
OAS2	MAFA	CACNA2D3
C17orf58	MYO7A	AFAP1L1
SLBP	NKIRAS2	TSPAN18
BATF3	RAB36	CREB3L1
FZD5	RAB8A	SLC38A10
H3-3A	RNF149	DGKI
PRC1	RPIA	SVOPL
ZNF20	TAGLN	SLC34A2
GJA3	TMEM209	ACAN
CHST2	WDR76	PSMG3
LRRC32	ZC3HAV1L	TNFRSF14
HOXB6	AGA	MEGF11
RAD18	BATF	C12orf43
PIM1	CTF1	RADIL
TSEN34	FCN3	SKI
CKAP4	FGFR1	WIPI2
TEFM	LHFP	LDLRAP1
FAM177B	MAOB	AGAP1
PTPN18	MDK	EXTL1
PLA2G4A	RINL	WASF2
MXRA5	SIX3	TENT5B
CCR2	SNX9	RNF207
BTBD19	TCEB3	SLC13A3
TNFRSF9	TLR8	KCNB1
MCM8	BIRC2	NRG2
UCN2	CCDC102A	CD1D
IL17RC	CD68	CD1C
RPS6KA1	EDEM1	CD1E
LYN	IMPA2	ZC3H18
PSEN2	LRRFIP1	GPAT4
MRPS17	MRPL32	PKD1L1
FAM83G	SERPINF1	TAGLN2
ZNF436	SLC35E1	SLC45A3
AIDA	SOAT1	HTR6
DTX3L	SPA17	PINK1
KXD1	TIPIN	CCAR2
AUNIP	TOM1L1	WNT9B
ITGBL1	VCL	LAD1
ZNF761	ADAM9	TNNI1
PPP1CB	C1orf127	ATP5MC1
DBNL	CD3D	GJD2
SPDYE3	CDK7	ARHGAP27
CCDC18	CHD1	ADPGK
LAPTM4A	CLDN23	PLA2G4D
CFB	COMP	ATP13A2
SLC1A5	CSF2RB	M1AP
SAMD9	DKC1	IRX6
HTRA4	IGKC	BTG2
H4C15	IKBKE	CES5A
C1QB	KIF11	CELF3
HSPB7	MTBP	ISL2
UNG	NFKB2	CCDC17
CDC42EP5	NFYC	NAE1
OAS1	PDZK1IP1	ADGRG5
PHC2	PHACTR4	SPON2
MCM6	SIGLEC1	TPPP3
DPP9	SLFN13	ZFYVE28
DUSP5	TBX21	CARMIL2
FBLN7	TMEM150B	PIP
EXT2	TYW1	FAM131B
GALNT12	AKR1B10	RGS12
ICOS	AOX1	ABR
TRIM5	ARCN1	NPR2
TMEM39B	BANK1	PTGIR
SEL1L3	CD300A	ATAD3B
DTL	CHST2	SSU72
CD300A	HOXA13	CILP2
HMGCL	HOXD-AS2	PDE9A
EMILIN3	LMAN2	PDXK
TMED3	MAP3K14	ZNF66
AP3S1	PTGER4	HIPK4
PSMD12	PTPN2	SHKBP1
FANCA	RPS6KA1	SPTBN4
CD300LB	SCP2	ADAR
CCDC89	SPATA18	UBE2Q1
P2RX4	TMEM237	NBEAL2
COMMD10	CCDC30	CCDC12
APH1A	CD63	MYL3
RNF25	CERKL	AZGP1
IL1R2	CLDN14	HK3
PDGFD	CPA6	IER2
ZMPSTE24	DENR	CPSF4
THBD	DNAJC3	COL26A1
PTS	EPS8	ALKBH4
PBX3	EXOSC9	SH2B2
LAMA2	EYA3	MRNIP
TREML2	FCRL6	FBXL13
EPS8	HLA-DMB	SCGB3A1
TBX15	KCNE1	BDH1
ATP5MGL	LMAN2L	PLXDC1
NRP1	LYPLA1	PGAP3
TYROBP	MFSD1	GRIN2C
ALG5	PNRC2	PRPSAP1
RRP36	PTOV1-AS1	KASH5
MCEMP1	RHBDF1	SIGLEC11
H2AC11	SERBP1	ASB16
JAGN1	SERTAD1	SHANK1
TNIP1	SLC35D1	ALOX15
HORMAD2	TGFBR1	ASGR2
NADK	TMEM179B	CCDC42
RETN	ACPP	SNRNP25
NRAS	C1orf112	WDR90
PRMT1	CNTRL	ZG16B
ZNF101	CREB3L2	SHANK2
EGFLAM	DNAH9	PPP1R32
TIMELESS	FOXL1	SLC25A45
MMP8	GLT8D1	RPL29
VOPP1	HDC	ITIH3
ZC3H11B	LAMA2	SYVN1
TSACC	MAML3	RPS6KA4
EVX2	PHC2	PDZK1IP1
IL10	PIFO	ZYG11B
H4C9	PIK3R5	SLC1A7
CCDC189	PRPF4	ACOT11
P3H4	RHNO1	ZSWIM5
ZNF850	SMARCE1	SLC45A1
ZNRF2	TOP2A	AK4
PCGF1	ZNF155	RBP7
PTGR1	ZNF552	SLC25A34
ANAPC11	ADPRHL2	DRAXIN
RINT1	CAP1	PDPN
AL591806.3	CD2AP	MATN1
ZNF700	COTL1	LAPTM5
AOPEP	FANCF	PEF1
TMA7	GGACT	KIAA1522
CD7	IL18BP	CAMK2N1
EVC	LMNA	ALPL
FAM72A	LRRC41	WNT4
DNAH9	OPN3	TTLL10
LAMB2	PABPC1L	FAAP20
DDX60L	RBM43	MEGF6
CUL7	RPA2	DIRAS3
POLR2H	RPGR	USP1
HLX	SHQ1	B3GALT2
TMEM150A	SPATA12	HENMT1
SLC4A2	STAP1	WDR63
BARD1	UACA	HFM1
AL049839.2	UCP2	BRINP3
SCIMP	ZBED6CL	GFI1
RBPMS	ACP2	KCNJ9
CIITA	ACSS3	LMX1A
ZDHHC4	AK4	LRRC52
CTNNA1	ARHGAP30	FAM71A
IL7R	BFAR	DENND2D
GSR	CASP2	PM20D1
CENPI	CDK13	OXER1
SHROOM3	CLEC7A	HAAO
MOSPD3	CTLA4	B3GALNT2
TMCO1	DCBLD1	CAPN2
TMEM45A	DDX47	TRIM17
NFKBIZ	GRB14	RFTN2
DDX39A	HSH2D	DISC1
RBM47	IL10	CAPN13
ZNF584	MFAP4	FBXO41
ARF5	MYBL1	COQ8A
FAM72C	NPC2	TEKT4
FLOT2	PLEK	EN1
AC069503.2	PLEKHG6	CFAP221
SLC9A1	PRDX6	INHBB
COL6A1	RHPN2	MSX1
TUBA1B	RILPL2	CDC42EP3
POMGNT1	TMCO1	IVL
CTSS	TRAPPC3	PGLYRP4
TMEM238	ZBTB9	NPPC
ADAM19	ASB5	GNPDA2
DNAJC8	CDCA5	ALPP
ACADS	CMTM7	ALPI
HAMP	CYBRD1	DAPL1
ADGRD2	DNAJC8	COL6A3
ICMT	DUSP14	KBTBD8
TMCO4	FBP1	IGFN1
CAPN12	FEM1C	ATP1A1
ZNF765	LEF1	ELF3
SELENOS	LRRC36	IGFBP7
F8A3	MAGT1	TRIM46
DYNLL1	MCM10	CXCR1
VPS29	NDUFV3	CCT3
CDCA3	PLA2G4A	IHH
DIAPH1	RAP1A	EOMES
FAAP20	RFTN1	HDAC11
DCBLD2	SQSTM1	FBLN2
CHST6	TANC1	CHCHD4
COQ8B	TOR1B	NFASC
RNF14	TP53RK	SGO2
CD302	ZNF829	SERPINI1
ESPNL	CD36	PYHIN1
RAI14	EMC1	EIF5A2
MMP12	ERRFI1	FABP1
S100A16	IFNAR2	PRICKLE2
NR5A2	IQCH	DNASE1L3
MS4A4E	KCNN4	IL17RC
SKAP1	LRRC32	CRELD1
ARSJ	METTL4	CXCL5
MSRB1	NOTCH3	SNRK
BIN3	P2RY2	TCF23
[truncated: 3,226 more rows]

## Sheet: U251_HOXC6KD_EMTgenes
	log2Fold_change	pvalue	padj	correlation with HOXC6	pvalue
MFAP5	-2.64947	0.432166	0	0.87831	0.0213115
SFRP4	-2.52023	0.000872223	0.0271187	0.981893	0.000488802
THBS1	-2.37434	2.26009e-07	4.76983e-05	0.92942	0.00729645
CDH11	-2.26072	1.19527e-05	0.00123326	0.970508	0.00129181
HOXC6	-2.26047	0.000606971	0.0213498	1	0
VEGFC	-2.25232	0.000819734	0.0261791	0.965002	0.0018159
GAS1	-2.11513	0.0200266	0.16271	0.953895	0.00313946
SLIT3	-1.99601	0.00300626	0.0584689	0.963205	0.00200587
MYLK	-1.97082	1.41e-05	0.00136389	0.918844	0.00961209
MYL9	-1.92307	0.635842	0	0.900235	0.0144332
FBN2	-1.915	0.0169393	0.149472	0.926298	0.00794786
NTM	-1.90537	0.00933734	0.10957	0.974228	0.000987709
COL8A2	-1.90175	0.261186	0	0.957756	0.0026391
MATN2	-1.87824	0.00274009	0.0551325	0.906752	0.0126373
FZD8	-1.84883	0.0299405	0.199271	0.890774	0.0172438
SLIT2	-1.84701	0.00200703	0.0457544	0.950634	0.00359531
LOXL1	-1.72931	0.00010877	0.0063658	0.9471	0.00412364
FSTL1	-1.66154	1.8457e-05	0.00169137	0.751481	0.0849683
SPOCK1	-1.61103	0.00222	0.0486729	0.946551	0.00420888
FBLN2	-1.55914	0.505283	0	0.706673	0.116442
SFRP1	-1.50414	0.0153154	0.143366	0.964729	0.00184408
DKK1	-1.44981	0.000593893	0.0212111	0.700849	0.120851
SDC4	-1.40026	0.00364895	0.0650516	0.948484	0.00391245
BDNF	-1.36514	0.00203831	0.0461652	0.83047	0.0406746
TAGLN	-1.33467	0.0508364	0.262954	0.871732	0.0236238
SPARC	-1.26192	0.00343738	0.0631653	0.984583	0.000354699
MAGEE1	-1.25716	0.0926294	0.352929	0.856656	0.0293484
LAMC1	-1.25035	0.010817	0.118858	0.954673	0.00303522
TPM1	-1.22392	0.00111519	0.031876	0.789188	0.0619782
HTRA1	-1.21468	0.0165485	0.147231	0.98748	0.000234163
COL12A1	-1.20293	0.0233602	0.175504	0.916224	0.0102337
CD44	-1.19384	0.0035181	0.0637402	0.980332	0.000576433
WNT5A	-1.18868	0.0318112	0.204154	0.962331	0.00210173
SNTB1	-1.17937	0.426611	0	0.930555	0.00706639
LOXL2	-1.17563	0.0395098	0.229785	0.899508	0.0146406
NOTCH2	-1.17224	0.0333944	0.209433	0.907474	0.0124455
TPM4	-1.16183	0.00145727	0.0375201	0.818058	0.046643
RHOB	-1.09719	0.0536892	0.26896	0.910235	0.0117251
LAMC2	-1.07539	0.139692	0.427144	0.949964	0.00369276
CCN2	-1.04694	0.0889481	0.347534	0.843444	0.0348462
COPA	-1.02702	0.00604362	0.0858996	0.936766	0.0058713
THBS2	-1.00276	0.0543783	0.270609	0.952779	0.00329212
MCM7	-0.994363	0.0483694	0.256779	0.938603	0.00553864
PMP22	-0.989395	0.0463146	0.25092	0.970991	0.00125004
ADAM12	-0.93177	0.0608706	0.285093	0.899808	0.0145547
ABI3BP	-0.864943	0.118496	0.395811	0.972354	0.00113586
MEST	-0.842275	0.0550425	0.272164	0.976951	0.000790746
TPM2	-0.808889	0.0873365	0.34423	0.963084	0.00201898
SERPINE1	-0.804769	0.161939	0.456701	0.789808	0.0616279
ACTA2	-0.801099	0.239185	0.545808	0.955991	0.00286257
ITGA5	-0.791064	0.135353	0.421116	0.875928	0.0221359
CALU	-0.774671	0.0558614	0.274073	0.571063	0.236521
MMP1	-0.763593	0.490421	0.754269	-0.234209	0.655111
MMP14	-0.753048	0.169	0.466231	0.840799	0.036
PVR	-0.751715	0.20883	0.512744	0.785264	0.0642167
VIM	-0.715814	0.143487	0.433449	0.92496	0.00823533
FLNA	-0.713827	0.155957	0.451292	0.906644	0.0126661
OXTR	-0.68893	0.738054	0	0.612819	0.195843
CALD1	-0.610891	0.239116	0.545808	0.111608	0.833283
SNAI2	-0.575278	0.365068	0.663235	0.645375	0.16634
FUCA1	-0.574641	0.15989	0.455592	0.918193	0.00976475
ECM1	-0.567851	0.285999	0.594757	0.846807	0.0334045
SDC1	-0.567341	0.33897	0.640936	0.746802	0.0880474
IGFBP3	-0.538434	0.49603	0.75842	0.654685	0.158275
EMP3	-0.524776	0.216629	0.521866	0.684037	0.133977
CDH2	-0.523221	0.239595	0.546451	0.902937	0.0136745
ITGB3	-0.506927	0.576166	0.804739	0.733983	0.0967349
COL1A2	-0.497587	0.333409	0.636228	0.784809	0.0644785
FBN1	-0.488694	0.316475	0.620825	0.88825	0.0180343
MATN3	-0.487112	0.757069	0	0.14358	0.78611
FERMT2	-0.464826	0.324674	0.628602	0.189791	0.718731
PCOLCE2	-0.435995	0.430285	0.712813	0.922397	0.00879961
P3H1	-0.4146	0.422159	0.706846	0.80502	0.0533194
CADM1	-0.414081	0.362265	0.661509	0.0351239	0.947336
COLGALT1	-0.411896	0.447191	0.723802	0.724942	0.10308
CAP2	-0.399647	0.360537	0.660084	0.725797	0.102473
COL6A2	-0.395107	0.369528	0.666903	0.872162	0.0234693
BASP1	-0.366791	0.489127	0.753555	0.812997	0.0491854
PRRX1	-0.357733	0.457549	0.731543	0.0899293	0.86547
LRP1	-0.341271	0.509163	0.767547	0.821865	0.0447719
COL4A2	-0.332807	0.533911	0.78219	0.69315	0.126789
JUN	-0.326073	0.568225	0.800175	0.643343	0.168122
ID2	-0.324799	0.416696	0.702553	0.712013	0.112463
TIMP1	-0.319047	0.435269	0.715703	0.879911	0.0207662
QSOX1	-0.306918	0.578585	0.805861	0.668167	0.1469
ITGB1	-0.295805	0.565676	0.799442	-0.255357	0.62529
MSX1	-0.29008	0.671148	0.855926	0.683716	0.134234
SERPINE2	-0.265625	0.608267	0.822978	0.702486	0.119605
SGCB	-0.258673	0.5492	0.791229	-0.00924719	0.98613
VCAN	-0.246009	0.599886	0.818314	0.664915	0.149611
TGFBR3	-0.238614	0.852345	0	0.619086	0.190009
SAT1	-0.219442	0.674879	0.85799	-0.251331	0.630942
DPYSL3	-0.210108	0.688241	0.865156	0.646488	0.165367
VEGFA	-0.207376	0.650965	0.846313	0.730003	0.0995063
INHBA	-0.203397	0.899574	0	0.576576	0.230975
FGF2	-0.179573	0.698011	0.869285	0.416508	0.411366
FAS	-0.178892	0.766019	0.906223	-0.349655	0.496892
CD59	-0.153777	0.770975	0.908015	-0.528436	0.281127
SERPINH1	-0.134238	0.809381	0.923746	0.593625	0.214156
PLAUR	-0.126493	0.787381	0.915118	0.720593	0.106196
PLOD1	-0.094126	0.841011	0.938431	0.667796	0.147208
PPIB	-0.0846809	0.837162	0.937239	0.178009	0.735807
TNC	-0.072314	0.900812	0.963037	0.5165	0.294144
FBLN1	-0.0587611	0.896903	0.96168	0.666369	0.148396
THY1	-0.0406212	0.928299	0.973684	0.643115	0.168322
CAPG	-0.0308903	0.94412	0.978543	-0.127023	0.810491
TNFRSF12A	-0.0307643	0.942743	0.978135	0.634471	0.175998
PLOD3	0.00212829	0.996739	0.999306	0.568545	0.239072
GEM	0.0149162	0.974559	0.990686	0.614833	0.19396
PMEPA1	0.0158535	0.97699	0.991126	0.525225	0.284607
PTHLH	0.0358945	0.926243	0.97268	0.679243	0.137827
APLP1	0.058301	0.881687	0.955647	0.7324	0.0978332
TGM2	0.0771296	0.950708	0	0.602637	0.205474
DAB2	0.0780525	0.877596	0.954554	0.522814	0.287231
TNFRSF11B	0.0992321	0.910602	0.967119	-0.454851	0.364775
MMP3	0.102057	0.900502	0.962952	0.482543	0.332365
CCN1	0.116252	0.854499	0.944532	0.369448	0.471041
LGALS1	0.140129	0.764062	0.905049	-0.649048	0.163138
GPC1	0.157532	0.752163	0.898532	0.516197	0.294477
ITGB5	0.168668	0.774169	0.909007	0.416721	0.411102
GADD45B	0.207835	0.661763	0.851519	0.346921	0.500495
COL4A1	0.273262	0.635902	0.838577	0.38817	0.446989
SLC6A8	0.276554	0.526061	0.777456	0.440796	0.381629
FSTL3	0.290813	0.466458	0.738163	0.395178	0.43809
IGFBP2	0.296394	0.48086	0.747784	0.357388	0.486742
GADD45A	0.309219	0.572695	0.803007	0.323223	0.532049
ITGAV	0.317098	0.542127	0.787003	-0.470969	0.34578
FN1	0.3282	0.555111	0.794077	0.342631	0.506165
COL16A1	0.342271	0.585709	0.809598	0.336672	0.514072
LOX	0.381778	0.441204	0.71987	0.201563	0.701751
ANPEP	0.447356	0.408852	0.697392	0.215487	0.681772
COL5A1	0.448866	0.388136	0.68305	0.284072	0.585353
GJA1	0.462204	0.35526	0.65592	-0.53978	0.268966
PCOLCE	0.468975	0.307266	0.613694	-0.546041	0.262342
COL5A2	0.469571	0.319183	0.623317	0.261776	0.616306
COL11A1	0.510384	0.472016	0.742905	0.0934712	0.860202
PLOD2	0.517743	0.298652	0.605608	-0.660354	0.153448
GLIPR1	0.52288	0.288353	0.596977	-0.845184	0.0340966
LAMA2	0.526493	0.389404	0.683986	-0.172698	0.743528
COL6A3	0.566374	0.641282	0.84122	0.315999	0.541779
NNMT	0.577344	0.191514	0.493114	-0.940619	0.00518445
TGFBI	0.583048	0.255876	0.565532	0.204922	0.69692
IL15	0.657203	0.25177	0.560656	-0.740056	0.0925741
GPX7	0.661253	0.871264	0	-0.298307	0.565813
FBLN5	0.661253	0.871264	0	-0.293755	0.572042
SGCD	0.661253	0.871264	0	-0.449808	0.370792
WIPF1	0.671008	0.128021	0.41015	0.074031	0.889156
PTX3	0.695392	0.419794	0.705005	0.224619	0.668738
EDIL3	0.715847	0.221405	0.526615	-0.832468	0.0397492
BMP1	0.73604	0.0912014	0.351767	0.0251117	0.96234
PDLIM4	0.742353	0.0554837	0.273472	-0.258145	0.621384
ELN	0.764531	0.64622	0	-0.00994195	0.985088
CDH6	0.768731	0.209608	0.513882	-0.152014	0.773735
PFN2	0.778613	0.089814	0.34921	-0.990269	0.000141579
EFEMP2	0.780881	0.0586844	0.280976	-0.916128	0.0102567
RGS4	0.796264	0.172146	0.46987	-0.816815	0.0472617
TNFAIP3	0.890503	0.17851	0.476057	0.0119002	0.982151
CRLF1	0.963277	0.264498	0.574398	-0.628787	0.181122
COL1A1	0.987309	0.124957	0.404867	-0.0112266	0.983161
ITGA2	1.11098	0.0557503	0.273925	-0.449328	0.371367
ENO2	1.15404	0.00803531	0.101036	-0.222066	0.672376
TGFB1	1.35093	0.000811568	0.025987	-0.390263	0.444325
DST	1.41801	0.00676964	0.0923548	-0.527444	0.282201
LUM	1.52446	0.705969	0	-0.449808	0.370792
VCAM1	1.54042	0.702936	0	-0.584472	0.223122
CTHRC1	1.54086	0.0131553	0.131464	-0.912084	0.0112542
PDGFRB	1.58359	0.0662472	0.297568	-0.400069	0.431913
TIMP3	1.61971	0.549366	0	-0.368488	0.472285
IGFBP4	1.69916	0.0107268	0.11869	-0.330086	0.522853
SPP1	1.88111	4.51892e-05	0.00340238	-0.929278	0.00732552
MMP2	1.9516	7.18935e-05	0.0048849	-0.341316	0.507907
IL32	2.04527	7.17383e-06	0.000819052	-0.844338	0.0344599
SCG2	2.08826	0.0307101	0.201205	-0.586376	0.221245
MGP	2.09045	0.000606805	0.0213498	-0.93155	0.00686771
NT5E	2.11243	1.57671e-05	0.00148392	-0.487904	0.326217
POSTN	2.11969	0.553042	0	-0.585839	0.221774
FAP	2.13048	0.54978	0	-0.501958	0.3103
COL5A3	2.14116	0.583023	0	-0.293755	0.572042
LAMA1	2.14116	0.583023	0	-0.293755	0.572042
COL7A1	2.17825	1.71903e-06	0.000237073	-0.706731	0.116399
NID2	2.4018	0.347431	0	-0.290983	0.575845
BGN	2.44473	0.0368122	0.221207	-0.456064	0.363333
ECM2	2.58236	0.0134769	0.133453	-0.652994	0.159727
IL6	2.70665	0.00178365	0.0426148	-0.466677	0.350803
SGCG	3.15359	0.00179481	0.0426891	-0.690154	0.129134
CXCL8	4.01614	1.3752e-10	6.17907e-08	-0.948481	0.00391298

## Sheet: U251_HOXC6KD_ChIP-seq annotated
CHIPSeq_Targets	log2FoldChange	pvalue	padj
CYP26B1	3.09337	0.000260452	0.0118945
ETV7	-3.48146	0.00467496	0.0747617
ADGRA2	-2.15868	0.00749147	0.0969824
ADAMTS6	-2.25074	0.028885	0.195862
PTPRN	-2.91775	0.00389732	0.0672686
KCNH2	-2.16753	0.0285848	0.195271
PTPRU	-2.62998	9.10917e-05	0.00573231
DGAT2	2.48659	0.000110725	0.00644582
AHRR	2.31584	0.00797817	0.100568
FGF22	-2.32248	0.0280503	0.193231
ACHE	-3.61221	0.000522149	0.0192918
PITPNM3	2.9999	1.18036e-06	0.00017547
UNC13D	-2.47223	0.0180966	0.155438
CERK	2.05984	3.97485e-05	0.00306583
FAM83D	2.1043	0.00195003	0.0449701
TMEM59L	-3.35405	2.84133e-05	0.00232805
ADAP1	-5.50176	0.000567611	0.0205357
WNT3	2.33789	0.00113274	0.0321343
KRT32	3.01458	0.0171297	0.150536
SLC15A3	-5.63398	5.65747e-10	2.07376e-07
SLC12A7	-3.92744	0.0208483	0
KIF21B	-2.0756	0.00580573	0.0843254
TNFSF4	-2.1804	8.58233e-05	0.0054586
SIX1	3.01899	0.0301723	0
CHAC1	-4.03278	1.90479e-14	1.76879e-11
ATP1B2	-3.20594	0.0461026	0
SYT5	-3.7791	0.00124844	0.0339638
KLHDC7B	-3.99829	0.000510146	0.0190505
HELZ2	-3.12992	8.44661e-12	4.9022e-09
RAB11FIP4	2.12516	0.000135067	0.00729203
HSD17B4	2.06481	1.41986e-05	0.00136395
NGF	-2.26528	9.25327e-06	0.00100694
RSAD2	-6.47126	3.35854e-29	4.67811e-25
IL6	-2.70664	0.00178367	0.0426152
RTP4	-5.05431	3.68997e-12	2.33625e-09
THBS1	2.37434	2.26004e-07	4.76971e-05
UACA	-2.07479	0.000615616	0.0215732
NTRK3	2.76759	0.0131201	0.131331
PRDM16	-4.94621	0.00437629	0
UCN2	-2.80314	0.000174619	0.0085946
LRRTM2	-4.36464	0.0221073	0
ZNF92	-2.26997	0.000284764	0.0127617
MFHAS1	2.39265	1.78465e-05	0.00164625
SLC43A1	-2.24365	0.0337208	0.210438
DUSP15	-3.65767	0.0143789	0.138222
CEP112	-2.22921	0.0108267	0.118857
C10orf90	2.48655	0.0068336	0.0927438
SPAG17	-2.29251	5.18963e-05	0.00378104
PPARGC1B	2.83576	0.0120374	0.125752
KCNMA1	2.09369	4.48147e-07	8.21348e-05
TNFRSF14	-2.04047	0.00151999	0.0387764
SH2B2	-2.07203	6.57594e-07	0.000109043
PDZK1IP1	3.05192	0.0351566	0.215741
DRAXIN	-3.38225	0.00600966	0.085743
ELF3	2.82158	1.37546e-07	2.99356e-05
SERPINI1	-2.08779	0.000901807	0.027668
LIPH	-2.33946	2.76683e-06	0.00036018
F2RL2	-2.48448	0.0219841	0.170952
TERT	-4.51756	0.00486241	0.0764001
SLC18A2	4.00456	0.0335697	0
SERPINF2	-2.42841	0.00202064	0.0459144
FOXI1	3.21583	0.0258315	0.186139
LGALS9	-3.4361	2.22391e-12	1.47509e-09
GPRC5C	-4.05488	0.0141827	0
KNDC1	-4.55721	0.000950961	0.0284811
ISG20	-2.12871	1.77317e-05	0.00164625
HAP1	-3.83319	0.0254309	0
LRRN1	2.55384	5.17718e-05	0.00378104
FOXS1	-3.02983	1.58055e-10	6.87983e-08
CDH5	4.56977	6.25219e-07	0.000106981
ZNRF2	2.13696	0.000383013	0.0155075
NXPH4	-2.25885	2.67116e-05	0.00220157
FES	-2.92218	0.0269309	0.189805
FAM131C	-2.39594	0.00381223	0.0667093
ESPN	-2.38376	0.0313592	0.202598
KCNJ11	-2.81367	0.0101785	0.115475
WNT7B	-3.04901	0.00735248	0.0962525
HSH2D	-6.97541	6.22668e-07	0.000106981
DPP4	-4.34944	0.0390943	0
CES1	-3.1592	4.05032e-07	7.72834e-05
HSPA1A	2.49902	0.032324	0.205764
SAMD9	-4.96189	3.26696e-13	2.52809e-10
NEURL1B	2.0628	0.00715203	0.0947222
CERS1	-4.64328	0.00253322	0.0525078
MARS2	2.30473	0.000352117	0.0146845
ZNF488	2.83313	0.000127327	0.00698242
